# Supplementary material for: Comprehensive illustration of transcriptomic and proteomic dataset for mitigation of arsenic toxicity in rice (Oryza sativa L.) by microbial consortium
Source: Data Brief. 2022 Jun 10;43:108377. doi: 10.1016/j.dib.2022.108377 (PMC9232546; doi:10.1016/j.dib.2022.108377)
Supplement: Supplementary file 1 [file mmc1.xls]

## Sheet: Root_DEGs
Fold change of differentially expressed genes
GENE(Locus) ID	C vs P.putida+C.vulgaris	C vs As	C vs As+P.putida+C.vulgaris
Os02g0302200	-1.60277	-0.272469	-1.72308
Os04g0650700	3.65337	0.0233108	3.43463
Os03g0109300	1.62048	0.512561	1.3736
Os03g0697200	16.343	13.8483	15.9413
Os09g0547500	2.54169	0.146158	2.16131
Os04g0516600	2.02493	0.223827	1.58776
Os02g0555600	1.29226	0.983136	1.51101
Os08g0533300	2.96895	2.0326	3.00114
Os05g0105050	-1.70523	-0.478499	-2.00572
Os06g0175800	1.57667	1.68903	1.48094
Os04g0559400	1.55879	0.0666482	0.978558
Os03g0236200	1.7457	-0.185499	0.998893
Os01g0185500	1.90287	-0.124684	1.4872
Os03g0655100	4.72675	0.131303	4.15966
Os05g0592300	1.3472	-0.153891	0.924546
Os09g0471000	3.59941	-0.0619523	2.79782
Os12g0623600	1.96993	0.404482	1.49106
Os02g0222100	1.89175	0.354425	1.91375
Os06g0564500	-3.48387	-0.499659	-16.6934
Os06g0564700	-1.79097	-0.503118	-1.68012
Os01g0720700	1.71923	-0.234109	1.30673
Os03g0196600	3.8994	0.632717	3.23984
Os01g0155000	2.20753	-0.775572	1.66463
Os02g0567800	-0.911258	0.215449	-1.88037
Os03g0252100	-2.08581	-0.321508	-1.81091
Os03g0258200	1.62787	-0.594443	0.972171
Os03g0790500	4.06864	1.02833	3.70931
Os05g0410200	1.45881	-1.35752	0.5889
Os07g0162400	1.57038	0.405796	1.15348
Os07g0162500	-2.76507	-0.561256	-2.76009
Os07g0162700	-1.79709	0.326313	-1.48027
Os07g0643000	3.77095	0.32184	3.39596
Os01g0667200	2.08111	-0.280606	1.23275
Os01g0173600	-5.07446	-0.00751151	-3.26687
Os04g0538900	3.23221	-0.0676353	2.62937
Os09g0560500	-1.37256	-0.752869	-1.50662
Os02g0308800	-16.801	-2.2421	-16.801
Os03g0788700	2.56471	-0.549969	2.60452
Os01g0750300	-1.92702	-0.264218	-1.0984
Os07g0552800	-0.238831	0.550861	-1.32069
Os09g0422500	-2.35023	-0.801966	-2.33883
Os01g0134900	1.11256	-0.203903	1.3009
Os01g0891100	1.90884	-0.700677	1.14136
Os03g0436600	-1.10136	-1.3735	-16.5402
Os05g0279900	13.2848	16.3941	15.111
Os10g0409400	-2.21971	-0.125181	-2.85422
Os02g0275200	1.58057	0.15943	0.693847
Os08g0334900	2.80395	1.45749	2.40813
Os03g0428700	18.801	16.6732	16.9089
Os05g0246300	5.02324	2.124	4.11742
Os05g0276500	1.24702	-0.284667	1.82829
Os06g0108600	18.0675	14.9645	17.0855
Os06g0696600	1.87358	1.10316	2.50563
Os06g0697000	-1.25629	-0.346227	-2.47034
Os07g0496250	2.68784	-0.550167	2.01701
Os09g0472700	2.4937	-0.300523	2.01633
Os09g0473200	-7.2503	0.884091	-4.84251
Os10g0439200	17.2337	15.3204	15.8009
Os10g0542400	1.84911	0.321531	0.689774
Os01g0892500	0.947678	-1.21073	0.0409819
Os05g0595100	1.56354	-0.181498	0.921448
Os03g0710700	1.26893	-0.6259	0.727183
Os06g0251100	0.683248	-1.30683	-0.145727
Os01g0111100	-0.751212	0.665294	-1.00251
Os01g0562400	2.48138	-0.264478	1.95725
Os01g0564300	-0.999508	-0.426431	-2.21028
Os04g0352400	4.3806	-1.1281	2.66593
Os10g0154700	3.84762	0.980804	3.5322
Os01g0964800	-1.15835	-1.01852	-1.57156
Os02g0580500	1.45306	0.747541	1.6421
Os03g0599600	1.84337	0.786306	1.65775
Os12g0284000	3.19038	-0.106117	0.666909
Os02g0834700	-15.8159	-0.998797	-3.36063
Os01g0551800	1.54089	0.341816	1.61146
Os01g0580800	1.65392	-0.0274195	0.899178
Os01g0713900	-2.37395	-1.74728	-4.18404
Os01g0760000	1.89879	-0.0542983	1.51703
Os02g0743800	1.63504	0.0260669	1.2535
Os03g0116700	-1.12804	0.45169	-0.990837
Os03g0117100	-2.32961	0.0265098	-2.29074
Os03g0680200	-2.57001	-1.01791	-15.8129
Os03g0820500	2.16902	0.560721	1.2533
Os04g0422000	-2.52943	-0.41915	-2.21991
Os04g0555700	0.147142	-16.4323	-0.0574446
Os04g0649200	-1.83889	-0.602028	-1.25178
Os06g0488200	-2.38291	-1.58009	-2.2975
Os07g0532500	-15.2449	-0.300936	0.774983
Os07g0588200	-1.65442	-0.40438	-1.21247
Os07g0595100	-19.5611	-0.270846	-2.53923
Os09g0328600	-2.1744	-1.1135	-2.59069
Os09g0518500	0.319956	1.17009	1.65166
Os10g0522400	2.04032	0.114409	1.47096
Os11g0435100	-2.63655	-0.656635	-4.66578
Os12g0163700	1.22215	-1.54174	2.21773
Os01g0626100	-2.15566	-1.51349	-2.07958
Os01g0905300	-0.360218	-1.51586	-0.525668
Os07g0593400	18.0089	15.4697	17.6537
Os11g0104933	-0.385392	-1.74509	-18.5421
Os12g0107600	-18.1342	-3.00932	-18.1342
Os12g0639800	1.42494	-0.280872	0.699994
Os12g0596000	-0.555395	-0.821093	-1.52246
Os03g0679700	-2.52065	-0.0684069	-1.8486
Os06g0152400	2.09093	-0.57897	1.67607
Os04g0589800	2.12431	2.35915	2.00165
Os08g0327700	16.62	16.3187	17.4416
Os01g0898500	2.29724	0.690278	1.61713
Os03g0640000	-1.72007	-1.62817	-2.19597
Os08g0476900	1.73297	0.423199	0.728373
Os08g0477100	-2.07199	-0.487069	-2.37682
Os01g0104200	2.16583	0.455185	2.42266
Os01g0202700	15.1406	15.8016	14.9092
Os01g0208000	-2.42367	-16.8644	-16.8644
Os01g0263400	-1.86898	-1.19808	-1.74481
Os01g0307686	1.12417	-0.838636	0.80661
Os01g0546100	14.7406	0	15.8911
Os01g0546400	16.6634	14.6984	15.2668
Os01g0605700	2.94956	-0.434094	2.04967
Os01g0606000	18.1573	12.9984	17.4076
Os01g0611900	-1.10691	-0.425133	-1.61535
Os01g0672100	1.69018	0.123579	1.54853
Os01g0864500	0.604196	-1.31603	-0.214567
Os01g0881300	-0.512081	-0.226755	-2.16879
Os01g0888300	1.68583	0.704802	1.27164
Os01g0903100	17.3684	0	17.1413
Os01g0977100	-1.6191	-0.494418	-0.596368
Os02g0102300	2.77826	0.94462	2.50661
Os02g0579000	1.90023	-0.357387	1.4267
Os02g0594800	1.3417	-0.502725	1.31796
Os02g0637000	3.53844	1.64734	3.62895
Os02g0768300	2.25964	0.351841	1.97804
Os02g0810900	1.8296	-0.34752	1.71512
Os02g0824000	-1.10741	-0.614035	-1.69315
Os03g0163500	-0.775658	-0.657555	-2.01341
Os03g0306302	-1.67148	-1.29669	-3.16423
Os03g0554950	-2.94175	-1.94071	-3.09177
Os03g0853200	2.49951	-0.584823	1.63678
Os03g0858400	2.49033	0.0388826	-0.176403
Os04g0249600	4.22792	0.720023	3.41341
Os04g0411400	-2.03875	-0.517575	-1.88503
Os04g0457300	15.7587	14.3209	0
Os04g0460600	1.5289	0.511228	1.43846
Os04g0475400	0	17.326	0
Os04g0477200	-1.58682	-0.160868	-1.09216
Os04g0497700	-1.08768	0.501358	-0.71767
Os04g0511200	3.7032	-1.71866	3.16936
Os04g0532500	-4.0602	0.237799	-16.7583
Os04g0538400	2.15153	-0.608832	2.4641
Os04g0580300	1.87071	0.036344	1.42486
Os04g0586000	1.52508	0.643645	1.27827
Os04g0598300	1.85899	-0.611438	1.08233
Os04g0686800	1.46677	1.1413	1.70738
Os05g0132000	-1.07267	-1.03335	-1.88806
Os05g0194500	1.50264	-0.298682	1.05005
Os05g0493800	2.39731	-0.110504	2.37457
Os05g0563000	-2.68327	-0.107109	-2.53712
Os06g0105700	1.65763	-1.05873	2.2055
Os06g0109200	1.27946	-0.550035	0.334592
Os06g0199100	-1.83354	-1.00533	-2.66256
Os06g0210000	4.45379	0.267905	4.75002
Os06g0498800	0.900047	-0.0548083	1.56079
Os06g0690900	-1.31503	-0.927827	-1.78309
Os07g0225300	0.926656	-0.954756	0.059703
Os07g0525100	1.79004	0.0553503	1.42332
Os07g0604600	4.70839	-0.803453	3.34129
Os07g0604700	3.38182	-0.537093	2.4047
Os07g0671200	-2.07791	-0.482215	-1.17734
Os07g0684800	2.57803	-0.189941	2.23314
Os08g0433500	1.98064	-0.327193	1.73401
Os08g0497600	1.67369	-0.547363	0.746718
Os09g0423300	-1.50707	0.136203	-0.795419
Os09g0536700	1.76744	0.695713	1.465
Os10g0116000	-1.38651	-0.603554	-1.9151
Os10g0181200	-3.90027	-0.584985	-3.71538
Os11g0127600	1.54376	-0.825497	1.05161
Os11g0149400	-1.81558	-0.329111	-1.40914
Os11g0152500	0.969638	0.772207	2.5699
Os11g0161900	-1.86623	-1.34915	-19.3533
Os12g0123700	1.31656	-0.423127	1.00688
Os12g0123800	0.976421	-0.939057	0.525674
Os12g0132400	1.46233	0.86381	2.09778
Os12g0137000	-16.6011	-1.04559	-1.34871
Os12g0110050	-1.56073	-1.5196	-2.35096
Os01g0737401	18.1999	18.2146	18.9567
Os02g0496500	-1.89027	-0.491754	-1.68368
Os05g0446600	-2.09223	-1.29136	-2.48411
Os06g0151800	0.922495	-0.746657	0.443105
Os12g0143800	2.85062	-0.0703159	2.86624
Os05g0446000	-1.52186	-0.904416	-1.75629
Os01g0544450	1.27629	0.888065	1.63683
Os01g0801100	3.58606	1.74264	3.05441
Os02g0704300	0.206815	-1.40351	-1.08983
Os03g0360800	-0.986276	0.776039	-0.660367
Os04g0576300	16.4443	0	16.5246
Os04g0582900	16.1541	16.284	16.941
Os06g0255200	-3.45693	-2.80353	-4.08509
Os01g0149600	1.34565	0.779145	1.9118
Os01g0153100	1.88541	1.20016	1.69315
Os01g0153300	1.5078	1.09892	1.77242
Os01g0183400	17.6574	17.6178	18.3644
Os01g0502700	1.57353	0.82367	1.4642
Os01g0835900	1.0567	0.619206	1.59045
Os03g0119900	1.55468	1.2074	2.182
Os03g0279200	1.12155	1.15951	1.7707
Os03g0799000	1.67793	0.450914	1.47536
Os04g0583600	1.33134	1.3022	2.19898
Os05g0466600	1.80867	1.15756	1.83995
Os05g0574300	1.17205	1.27969	1.78043
Os06g0130800	1.7789	0.38885	1.6141
Os06g0159450	1.31733	1.30401	1.65276
Os07g0184800	1.6072	0.147039	1.34402
Os08g0490900	1.08052	1.16513	1.59751
Os09g0433600	1.12976	0.962085	2.05366
Os09g0553100	2.0181	0.915153	2.17429
Os10g0418000	1.22483	1.71234	2.06735
Os10g0539500	1.57573	0.559425	1.63506
Os08g0198000	0	17.0849	0
Os01g0737600	16.6083	14.9727	15.0156
Os03g0184500	1.90483	1.98961	1.38574
Os05g0102400	2.0357	0.105217	1.98023
Os07g0640300	16.2003	18.2434	18.4592
Os08g0522100	-2.43854	-0.682678	-15.9506
Os09g0110300	1.42464	-0.0948596	0.961609
Os10g0579900	13.6355	16.5541	16.0236
Os02g0730000	2.22346	0.492279	1.44503
Os02g0105400	1.63824	-0.415777	0.660179
Os06g0104900	3.38638	-0.060838	2.47543
Os01g0160100	1.82779	0.00959302	1.08904
Os03g0293500	2.57758	-0.31709	1.39952
Os05g0469600	6.88505	2.5431	6.55934
Os05g0469800	2.22507	1.23265	1.20182
Os07g0693100	15.7039	13.0585	15.1715
Os07g0529000	1.23568	-0.542616	0.916417
Os10g0204400	3.73402	1.1259	3.12935
Os05g0405000	1.51508	-0.376977	0.879823
Os06g0136600	3.07218	-0.00615267	3.08711
Os10g0195175	-1.05581	-1.52816	-16.4006
Os02g0601300	1.51492	0.695799	0.487163
Os01g0738800	1.66908	-0.0467897	1.50996
Os05g0194900	1.94236	-0.275103	0.820755
Os05g0524400	1.82688	-0.401693	0.996363
Os01g0237100	-2.52398	-0.624211	-2.26384
Os02g0636600	1.51638	0.463633	1.96337
Os12g0158600	1.37302	-0.356869	1.08376
Os08g0369800	-5.42142	-0.768679	-5.29751
Os12g0617400	2.25749	0.14322	2.10531
Os01g0768333	-0.777019	-1.76793	-2.52544
Os01g0895300	1.06322	-0.58886	0.348661
Os03g0194600	-3.04007	1.36761	-2.33875
Os04g0339400	4.59504	0.120937	4.00689
Os04g0617050	1.33745	1.26114	1.68852
Os04g0617350	-1.0575	-16.8744	-16.8744
Os06g0671600	-15.7367	-2.21307	-15.7367
Os11g0147800	2.0899	0.376122	1.47813
Os12g0145100	1.97417	0.196082	1.66452
Os01g0802700	2.77248	0.268923	2.66674
Os03g0836800	-2.29788	-0.819098	-4.12849
Os07g0249900	0.193096	-16.6253	-0.665188
Os01g0187600	1.88804	-0.637514	1.83056
Os01g0775400	2.21321	1.45506	2.54655
Os01g0303800	3.466	-0.295965	2.4089
Os01g0511100	2.26992	-0.541133	1.66028
Os03g0305400	4.69594	-0.175092	3.92704
Os05g0355400	0.867811	-0.922426	-0.190516
Os01g0797600	-2.00045	-1.12315	-2.4431
Os02g0654700	-0.944319	0.176645	-1.39994
Os02g0655500	13.8027	15.9756	14.7147
Os03g0310600	1.90513	0.802099	1.287
Os04g0610400	-1.48171	-1.12029	-1.94926
Os08g0474000	-3.90817	-2.45833	-19.3659
Os09g0457900	-1.36954	-3.79917	-2.46478
Os10g0562900	-1.9779	-0.637469	-3.13487
Os11g0543300	-1.47789	0.109294	-1.45723
Os01g0580500	1.76193	0.140468	1.06818
Os01g0832600	-2.8901	-0.203632	-3.45565
Os04g0182200	-1.28099	0.155639	-1.47709
Os04g0662600	17.6331	14.0915	18.1972
Os04g0667400	1.52989	0.272205	1.19287
Os05g0149400	-1.23103	1.37798	-0.429675
Os06g0573900	16.4216	15.7926	15.6976
Os09g0451000	-2.18661	0.0433566	-2.53248
Os09g0451400	-2.31123	-0.666517	-2.31609
Os10g0558900	-2.2823	-0.29467	-1.95574
Os11g0186900	-0.799424	0.814453	0.157953
Os04g0578000	1.39179	-0.760763	0.599909
Os03g0607200	2.72378	2.66509	1.8141
Os05g0432200	17.412	0	18.4526
Os09g0414900	0.833241	-15.8242	-0.0661145
Os10g0115550	17.9892	17.8495	19.0618
Os11g0265800	3.2003	1.17402	1.1399
Os05g0514600	-1.31669	0.208789	-1.49571
Os05g0560900	4.62309	1.13655	3.9958
Os01g0370000	16.1593	14.9548	16.4374
Os06g0216000	15.7734	0	14.9806
Os03g0179950	-0.468754	-2.06777	-19.4936
Os03g0700400	-1.92095	-0.950608	-1.39781
Os03g0700700	1.32262	-0.638684	0.687435
Os03g0738600	-3.46923	-1.37216	-2.03735
Os01g0701700	1.34041	-1.05913	1.42088
Os02g0719600	-3.21347	-0.497287	-17.1917
Os11g0256900	-2.77532	-0.333652	-2.97472
Os11g0260100	-1.3229	-0.43508	-1.80156
Os08g0297800	-1.28114	-0.607698	-2.0359
Os03g0404800	16.2008	12.7849	16.4795
Os10g0163370	-2.97886	-0.224798	-18.404
Os01g0782200	1.39615	-0.406937	1.25473
Os06g0226950	1.86529	-0.0921689	1.25047
Os01g0928600	16.4441	14.3244	16.7228
Os07g0417200	-1.44168	-1.09926	-1.90546
Os07g0693800	-1.51548	-0.289138	-2.76081
Os07g0416900	-1.54445	-1.19025	-2.33714
Os01g0880800	6.68199	2.97611	5.92931
Os03g0423300	-17.18	-1.74785	-3.02942
Os08g0200100	-1.98234	-0.368212	-2.06954
Os12g0534200	-1.15302	-0.184625	-1.59377
Os01g0342900	17.8424	12.2913	16.9709
Os03g0130100	3.70512	0.489548	2.61457
Os03g0305000	-1.05723	0.491555	-0.839767
Os02g0731900	-2.39917	-0.490667	-2.21423
Os01g0681200	1.65095	-0.310883	1.18999
Os05g0132100	1.84263	-0.515339	1.48444
Os12g0168700	-2.19971	-0.427349	-2.35525
Os07g0668700	1.97341	-0.357611	1.76598
Os12g0614500	1.40506	-15.1208	1.92304
Os01g0253900	1.39742	-0.414376	0.922801
Os01g0710700	-2.51529	0.113815	-0.791876
Os01g0751600	1.6397	0.702125	1.511
Os02g0767200	2.79509	0.240971	2.24453
Os05g0153300	-2.00379	-1.10534	-0.890932
Os07g0466000	18.749	16.2294	18.4295
Os07g0528200	-2.33951	-1.33462	-4.64091
Os01g0612500	2.29614	-0.0548804	1.85742
Os02g0514500	2.00647	0.332367	1.57713
Os01g0102000	-1.45971	0.0643363	-1.68225
Os03g0852800	1.89325	-0.839916	1.70542
Os11g0593000	1.11174	-0.408049	0.548155
Os02g0120200	17.1431	16.0412	16.2091
Os08g0532800	-3.09602	-1.61692	-16.6053
Os11g0116000	-1.29808	-1.32462	-17.3178
Os12g0115300	-2.14944	-1.85569	-16.7833
Os05g0280500	-1.69415	-0.345899	-0.675277
Os06g0574100	-1.97007	-0.570276	-1.12142
Os08g0473900	1.46377	-0.418422	1.48819
Os01g0894300	1.15783	-0.399127	0.837767
Os05g0187100	1.93227	0.106456	1.45181
Os04g0413500	1.48597	0.527663	1.66048
Os04g0664900	2.37789	0.239593	2.06776
Os04g0535600	2.56896	-0.844381	2.32361
Os08g0191500	17.5534	16.6972	18.0298
Os01g0149800	1.5857	0.528718	1.7379
Os03g0156600	15.111	14.2039	16.3429
Os03g0307200	5.21813	0.673198	6.38555
Os03g0307300	22.2853	17.4977	23.5222
Os05g0415200	1.52823	0.258099	0.970087
Os07g0689600	1.41817	0.663506	1.84227
Os12g0567800	1.41386	-0.394241	1.25965
Os12g0568500	3.79902	-0.185162	3.96947
Os12g0570700	3.74219	-1.04971	3.51126
Os12g0571000	2.34753	-0.250468	2.05065
Os12g0571100	1.49187	-0.400613	1.28614
Os10g0419400	1.69253	0.317986	0.861162
Os01g0533100	-1.84726	-1.20694	-2.24602
Os01g0899387	21.7619	18.3983	20.0305
Os02g0247000	-2.83781	-1.34156	-2.84959
Os03g0128200	-1.50973	-1.32037	-1.78015
Os07g0679300	1.06918	-0.547745	0.882205
Os10g0492900	1.49755	-0.689746	1.51639
Os04g0167800	3.87861	2.29958	4.12401
Os04g0447700	2.85574	0.534377	1.8189
Os09g0567366	-1.50969	-0.161944	-1.53136
Os03g0316200	-1.10808	-0.0652993	-1.99726
Os07g0209100	3.61534	-0.049084	3.05721
Os02g0753000	0.691097	1.13667	1.50592
Os03g0386500	1.32736	-0.18455	1.05829
Os06g0222100	3.35876	0.454503	1.07424
Os07g0624600	1.41495	1.29588	2.54416
Os11g0242400	-2.26767	-0.82656	-3.2815
Os01g0666000	1.74833	-0.990406	1.3696
Os04g0410600	16.1315	15.7003	17.1699
Os05g0189300	-16.8441	-3.0794	-16.8441
Os05g0190300	-16.3179	-2.54528	-16.3179
Os05g0190500	-16.6735	-16.6735	-16.6735
Os06g0139800	1.59287	0.483362	1.24211
Os07g0681200	-1.94648	0.489486	-2.52438
Os08g0531000	-2.21116	-0.333852	-1.5603
Os11g0151700	3.84927	-0.686996	3.48355
Os12g0150700	1.82466	-0.151421	2.12361
Os12g0151000	4.92283	-0.621745	3.69016
Os12g0637200	-1.65645	0.460813	-0.519733
Os12g0637400	-2.08452	0.160316	-1.22633
Os01g0828100	-1.75857	-0.60528	-2.09644
Os02g0808800	18.7034	12.1868	18.341
Os02g0811400	20.1594	0	19.3801
Os02g0811600	17.2637	0	14.903
Os02g0811800	5.25702	-0.217945	3.44742
Os03g0189600	-4.07092	0.211826	-16.3731
Os05g0578500	2.25713	0.149914	1.37988
Os08g0183900	-4.59998	-0.65646	-16.7085
Os11g0210300	2.81925	-0.104151	1.84699
Os11g0210600	-2.09676	0.353975	-3.27573
Os05g0244700	3.11414	0.256491	2.162
Os01g0713200	-1.01578	-0.260385	-1.53563
Os01g0941200	-3.03163	-0.826118	-1.01062
Os01g0941500	-1.0427	-2.32401	-0.888683
Os01g0942300	2.114	-0.0578639	2.50339
Os01g0944500	-5.22182	-2.37373	-4.99712
Os01g0946600	1.7556	0.198772	2.00848
Os02g0532900	1.37747	-0.169359	0.672075
Os04g0412300	1.6388	0.152584	1.18006
Os01g0183600	1.72447	0.21756	1.25487
Os01g0349800	-15.9961	-1.75275	-15.9961
Os01g0627800	17.1934	11.491	17.9687
Os01g0627933	-1.55609	1.00551	-1.34105
Os01g0804400	-1.54162	-0.350132	-3.034
Os02g0185200	-2.61987	-0.86646	-1.73905
Os02g0186200	15.7599	13.4446	16.0503
Os02g0569000	-1.47878	-0.184985	-17.1546
Os02g0666500	-2.77712	-0.98091	-1.56337
Os03g0227700	-1.57473	0.223364	-1.43647
Os03g0248300	-16.6242	-1.67102	-16.6242
Os03g0417700	-1.46324	1.36497	-1.11747
Os03g0570100	-1.98619	0.650862	-2.01811
Os03g0658800	-17.2863	-4.07116	-4.82173
Os03g0760000	-17.4931	-1.67367	-2.88361
Os03g0760200	4.6696	0.0859173	4.259
Os04g0178400	-0.711144	-0.88891	-1.58354
Os04g0560100	1.2877	-0.937048	1.07805
Os06g0501900	1.54805	-0.258904	0.340215
Os06g0568600	-0.255998	-0.877421	-1.84212
Os06g0569500	-1.46975	-1.0955	-2.44774
Os07g0418500	3.80489	0.491435	2.56255
Os07g0451300	-1.5594	-0.91307	-2.52501
Os07g0482900	-5.87855	-1.56429	-17.6243
Os07g0518100	0.376386	-0.663302	1.12838
Os07g0518500	-2.10375	0.0733024	-3.16503
Os07g0635500	1.62625	-0.784692	1.16697
Os08g0105700	17.4947	12.0444	16.2091
Os08g0106000	-14.9101	0.9866	-1.37591
Os08g0106300	-4.50465	-1.63952	-16.9866
Os08g0465700	-2.31901	-0.748595	-1.6756
Os08g0472800	2.73001	1.16374	2.2661
Os08g0507702	1.66435	-0.653009	1.41389
Os08g0508000	4.70657	-1.90948	4.38371
Os09g0441400	1.66435	-0.968364	1.02175
Os09g0447300	-2.39989	0.727233	-1.5418
Os09g0528700	-17.6338	0.577792	-17.6338
Os10g0165300	-1.48207	0.123565	-2.33846
Os10g0171500	1.28539	0.674759	1.60267
Os10g0378100	-1.97375	-1.36282	-2.0217
Os10g0513900	2.36013	-0.338821	1.64797
Os10g0515200	2.46955	0.105146	2.0972
Os11g0138300	1.0726	0.425576	1.56428
Os11g0635500	-13.6885	2.35228	-1.14928
Os12g0139300	0.819946	0.99359	1.95958
Os12g0150200	-0.459201	-0.251173	-1.84698
Os12g0640200	-2.61416	-1.08839	-2.9845
Os03g0794200	2.35226	0.856855	1.82406
Os01g0214600	2.00487	0.558178	1.19348
Os01g0331100	0.436859	1.87305	-14.5081
Os02g0740400	0.886305	-0.629884	0.301069
Os05g0133401	0.843479	-0.738115	0.559636
Os05g0506500	18.6382	15.9113	17.7302
Os05g0506600	1.98023	-0.755174	2.42014
Os05g0506800	3.1095	-0.203333	2.85699
Os06g0229400	-1.59305	-0.651096	-0.788574
Os06g0257600	0.891901	-0.524502	0.995307
Os08g0112900	-0.658452	0.772822	-1.00609
Os11g0521000	-1.53992	-0.665688	-1.02187
Os01g0930800	-4.39972	-0.293206	-3.95415
Os08g0509400	-0.0441937	1.81137	0.0040687
Os09g0491100	-1.57323	2.36187	-3.97122
Os09g0511700	-1.58352	-0.292549	-1.15959
Os10g0323500	0.885964	-0.676045	0.748418
Os06g0675900	-3.27859	-1.3945	-4.3047
Os06g0573600	1.52018	-0.0121784	1.22818
Os08g0549200	-2.08338	-0.550178	-1.71828
Os01g0220100	-0.226647	0.706455	-0.808748
Os01g0353400	2.06133	-15.4971	2.20036
Os01g0369700	1.62961	0.366112	1.32731
Os01g0374000	16.4318	14.8611	15.731
Os01g0558100	2.80517	0.444818	1.82557
Os01g0692000	2.68592	-0.496443	2.34801
Os01g0692100	20.0441	15.2407	19.2409
Os03g0283000	16.0776	0	14.7371
Os03g0283100	2.29744	0.196136	2.19587
Os03g0283200	3.84602	0.622785	3.07555
Os03g0785900	2.77707	0.747034	1.84408
Os07g0152700	-1.81246	-1.52927	2.92683
Os09g0367700	5.19054	-1.04344	4.36901
Os09g0544400	-3.57009	-2.19823	-4.28151
Os10g0365200	2.21385	0.489702	1.46572
Os10g0481300	19.4202	15.3418	19.2593
Os10g0525500	2.70412	0.113414	1.84671
Os10g0525800	2.0999	0.0663102	1.35267
Os10g0527400	3.23186	-0.435832	2.83541
Os10g0527601	2.02041	0.208351	2.11553
Os10g0527800	1.90451	-0.0825993	1.29893
Os10g0528100	1.30714	-0.303937	0.653472
Os10g0528900	1.88092	-0.269837	1.06268
Os10g0529500	1.61992	-0.245553	1.31058
Os10g0530400	-1.682	0.262958	-1.29888
Os02g0537100	-2.25078	-17.0978	-17.0978
Os10g0508700	-1.88296	-0.644866	-1.02892
Os11g0132100	-17.725	-1.39994	-1.80749
Os01g0516700	-1.53336	-0.794241	-1.5579
Os05g0429500	-2.02579	0.680776	-3.89456
Os08g0239300	0.741019	-0.48544	1.73638
Os10g0498000	-1.28403	-1.39654	-16.1949
Os10g0498100	-3.63373	-0.967767	-2.3708
Os11g0275000	-0.764057	0.85712	0.275285
Os01g0348900	3.68208	-0.122495	3.01153
Os01g0355250	-5.25991	-0.36077	-2.98241
Os01g0706800	19.2918	16.1572	19.3553
Os06g0169001	1.49861	-0.0274989	1.9572
Os06g0226050	-16.2453	-0.114655	2.54828
Os01g0557100	3.50959	0.00640157	3.09171
Os03g0269100	-2.02117	-0.0641586	-2.26529
Os04g0183300	1.04747	1.34739	1.76262
Os04g0269100	2.75411	-0.475773	2.05375
Os05g0370700	-3.02464	-0.26267	-2.21275
Os06g0548200	2.72632	0.0571719	2.19028
Os06g0549900	1.52661	-0.249661	1.09706
Os12g0117100	1.26766	-1.21732	0.756344
Os01g0753300	2.21537	0.496628	1.87744
Os04g0104900	-2.56743	-0.705305	-4.23745
Os04g0196200	-3.80149	-0.754723	-4.05629
Os05g0515500	-2.80383	1.18626	-15.3045
Os05g0515600	-1.08031	2.14018	-2.67754
Os11g0305400	-4.44438	-1.57634	-18.2076
Os11g0306400	-17.2565	3.14415	-3.49779
Os11g0307300	2.84843	0.802715	2.19658
Os03g0154000	2.88853	0.876515	2.05584
Os03g0166100	16.0028	0	15.841
Os03g0182000	1.21337	-1.70873	-2.00994
Os03g0803300	17.6526	13.7941	16.9641
Os03g0803500	2.40477	-0.351817	1.7152
Os04g0359700	2.45103	0.314113	2.21213
Os04g0372700	19.2631	16.4327	19.1099
Os04g0475600	1.62766	0.359922	0.505737
Os06g0338200	1.54461	-0.555487	0.849391
Os06g0338700	2.46074	1.12767	4.66103
Os07g0194500	4.10493	-1.06974	2.69553
Os09g0549300	2.44311	-0.145922	2.16524
Os11g0255500	4.34151	0.997916	3.60991
Os12g0225900	0.075082	-1.17093	1.17963
Os01g0294500	0.341008	-1.47809	0.915786
Os01g0327400	-1.98538	-0.14704	-2.00618
Os01g0963000	-1.8499	-0.602449	-1.15045
Os03g0234500	0.745377	-0.984515	-0.185252
Os03g0339400	2.54916	0.170735	1.67868
Os03g0368000	18.4413	16.9517	18.9344
Os03g0368300	17.5525	14.9412	18.2456
Os03g0368900	1.47597	0.492455	1.76583
Os03g0369000	1.90964	-0.0796238	1.51355
Os04g0423800	1.33548	0.132181	1.58796
Os04g0688600	-1.4878	-0.802494	-1.70059
Os04g0689000	-1.65011	-0.318506	-0.986171
Os05g0134800	0.544627	-0.634368	1.65525
Os05g0135000	2.12926	0.26607	1.08206
Os05g0135500	-2.00259	-0.0288679	-2.64981
Os06g0306300	0.322483	-0.831289	0.913636
Os06g0521200	-3.03485	-3.30346	-18.4613
Os06g0522100	-2.46274	-1.35412	-18.9357
Os06g0695200	1.81578	-0.8265	2.20084
Os06g0695300	2.214	0.129444	2.40953
Os07g0639400	0.346341	-1.06308	0.818589
Os07g0677100	-1.02149	0.176502	-1.38096
Os07g0694300	-0.968248	0.671023	-1.07843
Os08g0302000	-4.36743	0.221738	-2.95016
Os10g0107000	1.02253	-15.5753	-15.5753
Os10g0536600	17.7164	0	19.1545
Os02g0758800	-0.882572	0.643358	-0.977696
Os04g0629200	2.20241	1.16943	2.3604
Os06g0218600	-1.91845	0.216705	-2.14997
Os07g0542900	18.0784	15.0322	17.6229
Os07g0570600	-1.4685	0.467833	-0.644282
Os08g0137400	-1.92924	-0.668049	-1.90204
Os11g0428800	-2.33732	0.596102	-0.86991
Os02g0662100	-16.1742	-1.13381	-0.0270584
Os03g0103300	-1.21919	-0.0299737	-2.28603
Os04g0554500	2.49097	1.88562	2.36163
Os05g0489200	1.39245	-0.356653	0.958241
Os07g0174400	-1.73574	-0.48552	-1.34607
Os07g0174900	-1.42361	0.565358	-0.422051
Os01g0896500	-2.07853	0.338532	-1.70604
Os02g0257400	-18.9613	0.280091	-18.9613
Os02g0596000	-1.26218	0.586367	-0.223535
Os09g0279400	-16.3295	-0.197638	-16.3295
Os01g0151700	15.5888	14.624	15.2789
Os03g0748100	-1.82611	-0.564225	-16.7949
Os04g0405300	-1.17292	-0.197525	-1.70387
Os07g0170000	4.4097	1.10957	3.13865
Os07g0664600	-0.960614	-0.137061	-1.59222
Os07g0691600	3.04284	-0.0615851	2.66815
Os08g0476300	4.10306	1.45643	3.89964
Os10g0456100	-0.50422	1.18359	-0.952158
Os10g0547900	2.06049	-0.0356814	0.806432
Os01g0179600	1.84685	0.999327	1.35697
Os01g0638000	3.24853	0.508228	2.96078
Os01g0638600	-2.49632	0.940977	-3.01839
Os01g0697100	3.2039	1.29085	2.4651
Os01g0734800	1.72024	-0.535494	2.00488
Os01g0735500	-2.54424	0.201736	-2.71056
Os01g0736100	17.9508	15.8696	17.8074
Os01g0772500	2.24575	-0.213475	1.81736
Os01g0805400	2.28808	1.71863	1.79208
Os01g0865400	-0.8506	0.707022	-0.610643
Os02g0206100	-1.21374	-0.709784	-1.65379
Os03g0144500	2.97831	3.2054	2.7247
Os03g0678800	-1.89807	-1.43587	-2.32549
Os03g0757600	2.89282	-0.966451	2.96661
Os03g0841600	1.46165	-0.474504	1.2368
Os04g0206500	3.92192	-0.863447	2.81116
Os04g0206600	16.1113	0	15.6588
Os04g0320700	-1.364	0.25607	-1.10912
Os04g0451200	-1.32494	0.0847745	-1.45706
Os04g0525200	-3.10663	-1.01465	-2.27555
Os04g0525100	-1.90576	-0.272068	-1.20739
Os05g0499800	-1.23726	0.705365	-1.18958
Os05g0500200	-1.89803	-0.312931	-0.756856
Os05g0527000	4.77784	-0.373901	4.40126
Os05g0552700	-5.00236	-0.629102	-3.20328
Os06g0288300	-1.98315	-0.187926	-1.52687
Os06g0590700	3.09535	-0.586745	2.11292
Os06g0590800	2.13346	0.803124	1.97383
Os07g0240600	17.0909	15.8056	16.1634
Os07g0241500	1.4384	-0.317463	0.480292
Os07g0490100	-16.0581	-1.75974	-16.0581
Os07g0503500	-16.89	-2.93032	-16.89
Os08g0438600	2.91192	0.345545	2.53752
Os09g0329200	-0.21067	2.03275	-15.1827
Os09g0482900	2.747	0.727683	2.88974
Os09g0518200	2.74565	0.672036	2.24124
Os10g0162980	16.5397	13.1314	14.8064
Os11g0599200	-1.21523	0.243673	-1.55756
Os04g0600200	1.93447	0.259418	1.75078
Os04g0600300	3.81483	-0.954556	2.73265
Os03g0769600	-1.43654	0.380235	-2.34678
Os02g0159850	1.42725	-1.06515	1.09897
Os01g0682001	-0.872477	-1.50047	-2.25387
Os02g0770800	3.09965	0.173326	2.7603
Os08g0468100	2.99262	-0.0172792	1.90396
Os01g0121500	2.34325	-0.455195	1.08829
Os01g0126100	3.02458	-0.342635	2.18902
Os01g0126900	1.57027	-0.477174	1.30506
Os01g0131900	17.4755	17.2481	16.0604
Os01g0135600	-1.43933	0.154658	-16.4244
Os01g0139700	1.71058	0.32875	1.96962
Os01g0148200	17.3734	13.8786	17.0683
Os01g0150950	1.77356	-0.555298	-13.9262
Os01g0157600	-1.77765	-2.06927	-16.7587
Os01g0159000	2.49898	-0.111211	2.25863
Os01g0162400	14.9264	16.8565	16.1307
Os01g0174600	17.2864	0	17.3833
Os01g0186900	-1.08425	-0.299837	-2.38502
Os01g0188200	-1.52415	-1.56157	-1.78872
Os01g0197350	1.96197	1.4978	1.61869
Os01g0199300	-2.71292	-0.709787	-16.9036
Os01g0200200	16.9156	18.5741	0
Os01g0214500	1.31479	-0.251009	0.949965
Os01g0220500	1.40196	-0.722231	0.312774
Os01g0224300	3.09164	0.306527	2.30145
Os01g0229800	0	17.5675	0
Os01g0254850	0.54241	-1.19357	0.523399
Os01g0260500	-1.65219	-1.05819	-1.78472
Os01g0266400	5.25308	-0.0878326	4.42363
Os01g0266800	-2.06222	-0.755355	-2.27606
Os01g0276900	-1.36477	0.322727	-1.72743
Os01g0278000	-2.31313	-1.95357	-3.20181
Os01g0284900	2.19102	0.733865	1.68747
Os01g0288800	17.3269	13.4097	16.8894
Os01g0289100	2.45804	0.689466	2.46506
Os01g0304400	-1.98619	-0.779459	-2.59283
Os01g0363500	-0.403885	0.211024	-2.13131
Os01g0380800	-2.02637	-0.364724	-1.9201
Os01g0386600	-18.4369	-18.4369	-18.4369
Os01g0389200	-1.31207	-0.433515	-2.15743
Os01g0392600	1.23692	-0.475908	1.16933
Os01g0498300	0.433985	-1.59813	-0.655441
Os01g0508100	1.92421	-0.0674826	0.502967
Os01g0508500	0.60399	0.115682	-1.08371
Os01g0510200	5.88883	0.902496	5.71232
Os01g0522400	-1.36745	-1.02031	-1.59732
Os01g0532300	-1.13311	0.259938	-1.57544
Os01g0542700	-0.860534	0.995743	-0.158411
Os01g0551400	1.6005	2.33807	1.71117
Os01g0558700	2.4711	-0.217084	2.32927
Os01g0559000	1.69775	0.425774	1.40956
Os01g0567200	17.4324	12.6045	18.0092
Os01g0571166	1.72316	-0.717303	1.74622
Os01g0583300	1.13793	0.7059	1.7188
Os01g0585200	3.05879	-0.430007	1.98316
Os01g0590300	18.1951	17.0076	17.8725
Os01g0593100	16.9757	16.6852	14.7892
Os01g0629750	1.38763	1.43778	1.56124
Os01g0631800	-1.08651	-2.35523	-1.96222
Os01g0642200	2.38239	0.400169	3.03878
Os01g0647200	3.00539	1.09885	3.50882
Os01g0650800	-1.52801	-1.21743	-2.3708
Os01g0653300	23.7182	19.881	22.1101
Os01g0663500	1.76704	0.451012	1.07602
Os01g0665900	2.15581	0.826129	1.54896
Os01g0666600	16.094	14.9807	16.402
Os01g0692300	-2.13337	0.0494822	-1.25354
Os01g0706600	6.23889	1.30532	5.38193
Os01g0721200	-1.01385	-0.61528	-1.9316
Os01g0727500	0.761157	-1.34535	0.192615
Os01g0727700	2.81919	-0.0299556	2.21791
Os01g0729500	1.80779	0.94919	1.90846
Os01g0730200	1.04887	-0.917166	0.601728
Os01g0730400	1.42483	-0.566475	0.784939
Os01g0743100	-1.61416	1.257	-0.46981
Os01g0748300	20.1994	0	18.4944
Os01g0753150	17.8341	16.3149	16.5871
Os01g0754800	2.93673	1.94831	2.54899
Os01g0758500	-1.87789	-0.584346	-0.667357
Os01g0765600	-1.67584	0.936161	-0.580831
Os01g0768300	2.20052	0.516168	2.47592
Os01g0773700	-2.44581	0.410998	-2.4846
Os01g0786700	-1.01365	0.366265	0.681289
Os01g0786800	-1.73408	0.230158	-3.05523
Os01g0795700	3.59275	-1.05729	1.02626
Os01g0795832	20.1626	17.9609	19.92
Os01g0800900	20.2216	15.4122	21.6347
Os01g0801800	17.481	17.7919	17.938
Os01g0805200	-1.85885	0.269523	-1.93335
Os01g0822900	16.309	15.0586	15.6414
Os01g0847100	1.58125	-0.113417	1.33824
Os01g0848900	1.66895	1.43495	0.838899
Os01g0850000	-1.40369	0.124313	-1.41785
Os01g0853600	-1.23495	-0.897281	-2.24593
Os01g0859200	-3.10463	0.261518	-1.93036
Os01g0876300	1.56138	-0.923035	1.87062
Os01g0879200	2.37956	1.13586	1.95629
Os01g0879300	17.4582	0	17.5418
Os01g0884700	3.06287	2.07308	3.12273
Os01g0888800	-0.472341	-0.379997	-1.6407
Os01g0888900	3.55457	1.01851	2.96436
Os01g0893700	2.66588	-0.0468693	0.358501
Os01g0899100	20.278	14.4708	19.4686
Os01g0910900	5.91761	-0.179302	4.98011
Os01g0912850	-3.95037	-0.970076	-3.58157
Os01g0918400	16.8142	14.3954	15.533
Os01g0921000	2.75071	0.156046	2.14928
Os01g0923200	18.4589	18.029	17.7686
Os01g0928400	-4.58335	-1.02141	-17.1546
Os01g0930000	-0.751635	-0.18221	-1.55182
Os01g0931600	-0.0848126	0.983984	-0.830942
Os01g0933500	2.11002	1.12797	2.29096
Os01g0937300	-5.9625	-4.69656	-5.81185
Os01g0954000	2.0146	0.604459	1.60221
Os01g0956500	16.1272	14.3139	15.2662
Os01g0956700	-1.08121	-1.09303	-1.53127
Os01g0959100	2.58338	-0.539844	2.1439
Os01g0959200	2.4903	0.0376027	2.0403
Os01g0963600	3.69716	-0.273857	3.22778
Os01g0971000	2.01602	0.0576155	1.75345
Os01g0974200	1.73633	1.07965	1.37642
Os01g0975000	-1.85521	-1.79311	-2.11084
Os01g0977901	-1.9091	-0.944483	-1.73102
Os02g0107800	0.530032	-0.0478865	-17.6097
Os02g0118500	18.8147	17.0685	16.8321
Os02g0120000	-1.46412	-0.0280386	-1.6512
Os02g0127900	1.74321	-0.247572	1.27736
Os02g0129800	3.59262	1.11467	3.24451
Os02g0134200	-1.23384	-1.68915	-1.85425
Os02g0136150	1.46071	0.0838099	2.28716
Os02g0145000	15.814	13.5605	14.7625
Os02g0146900	1.50584	1.34508	1.82364
Os02g0152900	-3.56276	1.07832	-1.95199
Os02g0159800	2.41396	-0.485123	2.46845
Os02g0160250	0.991294	-0.514747	0.576495
Os02g0160900	3.19079	0.44777	2.79924
Os02g0162766	-2.29636	-2.03293	-3.19619
Os02g0176400	1.75312	0.983095	1.57908
Os02g0178300	20.8149	19.4251	20.5648
Os02g0179600	4.66408	-0.295937	4.74151
Os02g0191800	1.79605	0.233754	1.48987
Os02g0192300	-2.58843	-1.22875	-3.47022
Os02g0193200	1.19068	-0.876587	0.612198
Os02g0193300	0.0489414	-1.58293	-0.463256
Os02g0201300	1.79595	0.302693	0.637643
Os02g0202300	-2.32508	-0.984218	-2.47744
Os02g0204500	1.11429	-0.757803	0.367375
Os02g0212300	1.32331	-0.265077	1.23588
Os02g0212500	1.98681	0.143393	1.16928
Os02g0246900	1.58688	1.20346	1.09644
Os02g0248200	3.16644	0.549746	2.57258
Os02g0251800	1.02108	-17.2427	-0.837801
Os02g0253700	16.5664	0	16.796
Os02g0256500	2.25807	0.45546	1.87355
Os02g0259900	4.01504	-1.52954	3.49259
Os02g0284800	0.750315	1.70114	0.826872
Os02g0455400	1.93015	0.753729	1.63919
Os02g0460200	-1.78959	0.0690857	-0.842604
Os02g0470600	-3.16409	-2.48289	-3.93182
Os02g0477300	-16.0623	1.67314	2.49614
Os02g0501350	-1.10298	-1.79563	-17.1385
Os02g0506100	1.24367	0.437528	1.70596
Os02g0508100	-0.358073	0.860963	-0.688028
Os02g0511100	18.438	0	17.6183
Os02g0523100	2.53504	-0.0676876	1.93852
Os02g0527500	-18.532	-1.70779	-2.36511
Os02g0533700	2.35451	1.08724	1.56559
Os02g0533800	1.67052	0.37102	1.6245
Os02g0540400	1.75105	0.310607	1.20427
Os02g0554200	15.75	16.4018	17.5129
Os02g0565150	0.945771	1.43442	-0.527485
Os02g0574500	1.20835	-0.470906	0.62669
Os02g0575000	2.63466	0.301105	2.53891
Os02g0578366	-0.753161	0.447469	-1.92228
Os02g0581100	-19.5512	0.996361	-2.20044
Os02g0581200	1.46487	0.942361	1.6344
Os02g0582800	0.962139	-0.698133	0.420729
Os02g0582900	-3.68552	0.0194853	-2.01802
Os02g0584200	-1.61557	0.225789	-0.932446
Os02g0584700	-0.739249	-1.58378	-1.48261
Os02g0584800	-1.20037	-1.80607	-1.85396
Os02g0585200	1.11587	-1.12098	0.204203
Os02g0586000	-2.56736	-0.440968	0.230357
Os02g0587300	16.5366	18.9117	18.6434
Os02g0587600	16.9301	17.6827	15.7796
Os02g0587800	-2.16261	0.799313	-1.16501
Os02g0591000	1.2077	-0.442664	1.16907
Os02g0610800	-2.23449	0.400941	-3.32794
Os02g0616600	2.4881	-0.613183	2.05332
Os02g0625900	1.78824	-0.457219	1.58412
Os02g0635400	0	17.649	18.2606
Os02g0639300	-2.13983	-1.35597	-2.97021
Os02g0658000	18.4086	17.7244	18.6476
Os02g0658200	15.8483	13.9939	17.2935
Os02g0659100	16.0737	0	15.6137
Os02g0671800	2.24657	0.376825	1.50409
Os02g0673100	2.10034	0.376617	1.66653
Os02g0677600	-16.7037	-0.563515	-16.7037
Os02g0682300	-0.613966	-1.72658	-1.41012
Os02g0682700	-1.83611	-0.25786	-1.37335
Os02g0686800	2.13522	-14.8474	2.24611
Os02g0687200	-0.0755545	-1.81606	-0.791288
Os02g0693500	1.4726	-0.231693	1.32481
Os02g0694100	2.75064	0.452165	2.33585
Os02g0694800	-3.05241	-0.121111	-1.82279
Os02g0702100	2.6176	0.407927	1.9304
Os02g0709300	16.649	0	17.2583
Os02g0717500	1.36717	-0.464038	0.771154
Os02g0718600	-1.9249	0.308368	-1.8014
Os02g0720400	4.05182	1.40239	4.00727
Os02g0737200	1.53116	-1.40048	0.0162467
Os02g0738100	3.00351	0.128378	1.68397
Os02g0741500	-2.01599	-1.30669	-2.71181
Os02g0744000	-2.63105	-0.192338	-17.1958
Os02g0758200	2.1281	-1.02351	1.26232
Os02g0774200	1.97428	-0.293947	1.72619
Os02g0779300	1.849	0.939318	1.62185
Os02g0791400	1.68115	0.0762508	1.36157
Os02g0814300	1.80741	1.20823	2.20993
Os02g0815300	-17.1841	0.569198	-17.1841
Os02g0815400	-1.84606	-1.14772	-16.5367
Os02g0816300	-2.24928	-2.00557	-2.35887
Os02g0818000	-2.04511	0.207286	-2.05768
Os02g0827400	-0.0569035	-15.7005	-15.7005
Os02g0828200	1.56668	0.530971	1.12115
Os02g0828100	2.93261	-0.751016	1.79988
Os02g0832400	-1.42767	-1.05579	-2.27139
Os02g0833600	1.44967	0.286444	1.51363
Os03g0100010	14.7659	14.6965	16.3291
Os03g0100030	2.22136	0.0475895	1.31384
Os03g0107300	-1.53018	0.384375	-0.736072
Os03g0109900	-2.52113	-0.550431	-3.1692
Os03g0111300	16.8907	0	17.3258
Os03g0113900	1.6241	0.391193	0.925709
Os03g0114100	2.36251	0.0744085	2.16823
Os03g0124800	2.7495	1.17807	2.25838
Os03g0126300	-3.96297	-1.45345	-15.7526
Os03g0126450	15.7869	15.4514	16.82
Os03g0129400	20.0414	13.3025	19.1729
Os03g0129800	3.12721	-0.236927	3.54199
Os03g0130200	1.94009	-2.46629	1.27472
Os03g0130300	2.10033	1.33407	2.27651
Os03g0160300	-17.4318	-17.4318	-17.4318
Os03g0161500	1.63846	0.353767	1.03235
Os03g0168000	2.94733	-1.01009	2.26893
Os03g0170100	-1.36082	-0.723459	-1.57397
Os03g0172100	4.11303	-0.209337	3.51213
Os03g0172400	0	18.1408	0
Os03g0172700	-2.47607	-0.193892	-16.4192
Os03g0176700	-17.6597	-1.07653	-0.94352
Os03g0176900	2.07252	0.305356	1.92554
Os03g0179700	5.04667	0.600068	4.33497
Os03g0180100	1.70336	1.05437	1.5298
Os03g0183500	-1.70109	0.318336	-0.794742
Os03g0191800	16.5223	16.5471	17.8892
Os03g0193075	1.67078	0.650172	1.35529
Os03g0196400	-0.800669	0.456936	-1.44381
Os03g0206300	1.69783	-0.641555	0.988933
Os03g0206400	1.16035	0.89936	1.62479
Os03g0217000	2.31455	0.916616	1.79449
Os03g0236050	-1.27423	-1.55884	-17.8366
Os03g0240400	-1.51004	-0.83104	-1.12976
Os03g0245500	1.54818	0.782168	1.86126
Os03g0251000	-4.32946	-1.32047	-17.3989
Os03g0252900	17.6873	17.3622	17.1524
Os03g0270800	4.19572	1.24053	4.82865
Os03g0272900	-2.00849	-1.31806	-2.82019
Os03g0274400	16.663	15.7481	15.8861
Os03g0280400	1.79164	0.880019	2.27744
Os03g0286900	2.43957	0.765434	2.43774
Os03g0287100	1.50038	-0.546108	1.41151
Os03g0293700	17.0446	0	16.8182
Os03g0295300	2.51675	1.10373	2.64994
Os03g0300700	-1.80689	-2.11681	-15.8914
Os03g0304100	2.06762	0.481158	2.22909
Os03g0304400	0.815497	-0.692199	0.776423
Os03g0307333	1.57914	1.7954	0.985241
Os03g0314500	0.232447	-0.469787	1.2596
Os03g0315200	17.334	16.0176	17.1443
Os03g0343900	-2.94364	1.01262	-2.31694
Os03g0346200	15.8046	14.9027	15.6653
Os03g0349600	16.1673	15.1447	0
Os03g0351700	1.57865	0.570413	0.745845
Os03g0355500	2.4363	0.275892	1.99702
Os03g0370400	2.09886	0.363463	2.2149
Os03g0374400	1.64519	-0.197271	1.24414
Os03g0400700	1.63417	1.14678	1.42041
Os03g0405200	17.2245	15.6525	17.6372
Os03g0425000	-4.36593	-0.267182	-4.3711
Os03g0439700	2.15334	0.600249	2.70196
Os03g0561400	3.28214	-1.06669	2.3596
Os03g0565300	0.68682	-0.942903	0.32316
Os03g0581701	21.599	20.5481	20.7285
Os03g0596700	16.2369	0	16.7054
Os03g0608000	17.3257	15.4697	0
Os03g0638400	0.340793	-1.57266	0.387253
Os03g0643800	20.5324	16.2276	19.9692
Os03g0644600	3.11054	-0.324004	2.36894
Os03g0644700	16.0671	14.427	16.349
Os03g0656100	1.22926	1.498	1.6249
Os03g0665700	2.04541	0.935309	1.76398
Os03g0673400	1.78952	0.169932	1.34514
Os03g0674900	3.53964	-1.92594	2.62149
Os03g0684800	1.02283	-0.820064	1.1536
Os03g0688000	16.6664	0	17.1843
Os03g0689100	1.57214	-0.0494774	0.802575
Os03g0699800	1.67305	0.0256744	1.36605
Os03g0699950	0.716505	-0.0526047	-20.0957
Os03g0700200	21.358	16.5821	19.8708
Os03g0703300	-1.13029	-1.23391	-1.75489
Os03g0710600	-1.43896	0.322291	-1.20101
Os03g0711650	2.53315	1.07804	1.59982
Os03g0724500	3.92014	0.274008	3.3639
Os03g0724600	2.1731	-0.152905	1.97118
Os03g0724700	1.85574	0.262109	1.97516
Os03g0725200	4.69983	0.369995	4.58238
Os03g0727800	4.43589	1.85731	3.90048
Os03g0734300	2.31861	-0.381595	1.57533
Os03g0734500	-1.73695	-0.866247	-2.39446
Os03g0736400	-1.29575	0.414575	-0.788958
Os03g0737200	-1.53516	-1.27083	-2.25811
Os03g0740200	2.49383	1.1421	1.33801
Os03g0744675	-2.19557	-1.83234	-2.44204
Os03g0745000	18.75	15.6766	17.4712
Os03g0745600	3.79956	1.44141	2.14376
Os03g0750000	2.15592	-0.891136	1.23192
Os03g0765500	5.44842	-0.00693306	4.86022
Os03g0766800	-3.12122	-1.80949	-2.83152
Os03g0769700	2.56642	0.492741	1.82426
Os03g0770000	-1.35059	1.21589	-0.581907
Os03g0776400	2.12614	-0.184029	1.83879
Os03g0780350	-0.715056	-16.6605	0.458366
Os03g0781300	1.56348	-1.01481	0.82394
Os03g0795600	17.6079	16.0318	17.4809
Os03g0799300	1.31064	-0.289867	0.969824
Os03g0799400	-1.72538	-2.00701	-17.4939
Os03g0803800	-1.32945	-1.88191	-1.66625
Os03g0812400	4.57066	0.974205	3.95355
Os03g0816700	3.92117	-0.731948	3.1558
Os03g0820300	2.06373	-1.51284	0.736625
Os03g0820400	-0.281889	-2.85937	-1.38855
Os03g0826200	-15.8897	1.96936	-15.8897
Os03g0826800	1.36777	-0.161726	0.82572
Os03g0826900	1.71564	-0.36976	1.10625
Os03g0827900	1.60498	0.925072	1.00381
Os03g0831400	2.99366	2.36605	2.50152
Os03g0858600	0.905047	1.02751	1.72336
Os04g0110100	1.76972	1.07599	1.755
Os04g0115700	1.25697	-0.628043	1.10569
Os04g0120350	-3.35131	-16.0857	-2.37167
Os04g0137450	-19.8945	-19.8945	-2.49033
Os04g0142400	16.7377	0	0
Os04g0149400	2.02735	-0.846966	1.47045
Os04g0150300	4.10675	-1.52675	2.99519
Os04g0154000	0.431291	-1.15571	1.26827
Os04g0173300	4.23443	0.988045	2.1453
Os04g0175400	2.10241	0.0348229	1.37564
Os04g0188500	1.28027	0.733656	1.53475
Os04g0208900	-1.42948	-0.671653	-16.0694
Os04g0249900	18.243	0	17.8618
Os04g0268700	2.16726	1.3531	1.70508
Os04g0297933	16.3248	15.9766	0
Os04g0308600	-1.66925	-0.956513	-0.779929
Os04g0382900	1.65486	1.05702	2.71522
Os04g0384000	0.919681	1.94355	1.01576
Os04g0384800	-16.6016	-1.89959	-16.6016
Os04g0386900	15.9199	17.1775	16.1346
Os04g0403600	18.5189	19.2356	15.898
Os04g0403900	2.21875	0.357621	1.91928
Os04g0404000	2.27691	-16.3852	2.45065
Os04g0412000	2.51257	0.440436	1.34852
Os04g0417600	-1.65105	-0.760642	-1.81565
Os04g0423200	1.2704	-0.35644	0.763961
Os04g0423400	-1.68605	0.934689	-1.53022
Os04g0443200	1.76441	0.882662	2.00687
Os04g0450600	1.82912	-0.547155	1.61005
Os04g0451700	-2.76987	-1.19368	-3.38359
Os04g0456300	-18.4673	-1.88408	-18.4673
Os04g0461600	-2.55868	-1.28464	-2.07741
Os04g0464966	-1.82455	-1.46668	-2.08204
Os04g0469300	-0.770785	0.642154	-1.23735
Os04g0470300	-1.59764	0.0807554	-1.20804
Os04g0471300	2.83102	0.401487	2.3376
Os04g0476600	1.29982	-1.38273	0.283764
Os04g0477300	1.49835	-0.216554	1.393
Os04g0485700	18.9919	17.3041	16.5027
Os04g0490000	1.65861	0.283401	0.66562
Os04g0495900	1.22216	1.17067	1.59313
Os04g0504200	1.27866	1.16488	1.77055
Os04g0508400	-0.530175	-2.82203	-17.2801
Os04g0514600	2.32762	-0.495204	1.30538
Os04g0516300	-17.8359	-1.28358	-1.69055
Os04g0522100	1.15694	1.65813	1.14855
Os04g0528200	-2.36557	-1.69092	-16.4803
Os04g0534600	-1.59619	0.785728	-16.3124
Os04g0544000	1.67109	0.909197	1.2969
Os04g0551600	20.3922	18.6556	20.3738
Os04g0555600	-2.43617	-1.65101	-3.10095
Os04g0561600	1.52956	0.0370479	0.857006
Os04g0564700	-1.62837	-0.312334	-1.53852
Os04g0566400	-0.799829	-1.7829	-0.450358
Os04g0566900	-1.75375	-1.15207	-1.92224
Os04g0568800	-1.09785	-0.79672	-1.61808
Os04g0586100	2.38685	0.471187	1.84789
Os04g0586200	2.49131	1.22232	2.53724
Os04g0599650	-2.29075	-1.47018	-2.6755
Os04g0600100	2.8002	0.817184	2.68949
Os04g0616800	16.2423	14.8001	15.2407
Os04g0618400	18.9882	16.0389	17.9122
Os04g0618950	2.19093	0.722444	0.803906
Os04g0625200	17.1416	14.5434	16.4724
Os04g0627900	5.70283	1.35317	5.51686
Os04g0634800	2.84364	1.35506	2.30078
Os04g0634900	4.73495	1.50656	3.61839
Os04g0635000	3.94679	0.301102	3.35957
Os04g0635500	5.49484	1.33398	4.68872
Os04g0639000	14.7611	16.5134	16.1646
Os04g0644400	-3.06674	-2.7569	-17.3803
Os04g0645100	-1.75714	-0.476707	-1.91323
Os04g0648600	-1.42324	-1.22631	-17.3566
Os04g0648700	1.38023	-0.423815	0.906685
Os04g0653700	1.14795	0.510188	-0.40886
Os04g0654400	2.41387	0.484709	1.64958
Os04g0654500	4.77095	1.01298	3.11503
Os04g0660000	1.51706	0.862821	1.61368
Os04g0668400	17.3954	16.1371	0
Os04g0675700	-17.0483	-17.0483	-17.0483
Os04g0686100	21.6551	20.6158	21.4987
Os04g0692600	1.51006	1.13654	1.55654
Os05g0113400	1.29122	0.630382	1.69263
Os05g0119100	1.99742	-0.923916	2.05581
Os05g0142000	1.27486	0.0350894	1.53765
Os05g0142100	2.10393	0.507287	2.43088
Os05g0142600	3.0516	-2.39059	3.28355
Os05g0143000	18.2647	0	16.6113
Os05g0145100	2.92429	0.693021	2.02012
Os05g0148800	-2.19171	0.121397	-1.49584
Os05g0158200	-1.88087	0.528055	0.817938
Os05g0188100	1.87454	0.170514	1.33668
Os05g0192500	17.294	17.7622	16.2583
Os05g0195500	17.2695	0	0
Os05g0198700	-1.34672	0.138315	-1.54962
Os05g0206100	17.9789	13.3333	17.6822
Os05g0209000	1.65755	1.61618	2.05032
Os05g0217700	-1.57251	0.39458	-3.80258
Os05g0247400	1.95256	-0.387791	1.84545
Os05g0272400	16.268	16.6009	15.6126
Os05g0291700	-2.3442	0.724846	-1.40273
Os05g0321600	-2.48329	0.423393	-2.65092
Os05g0324700	-1.64183	-0.94834	-2.31694
Os05g0325000	-16.3385	-16.3385	-16.3385
Os05g0328000	1.60802	1.95589	1.6923
Os05g0337200	-1.41582	0.240833	-1.86145
Os05g0348100	-17.7955	-0.374124	-3.01263
Os05g0355900	1.03784	-0.542207	0.60693
Os05g0368100	3.64441	0.608888	1.84141
Os05g0387300	18.4059	14.3689	18.7225
Os05g0390800	-18.035	0.97688	-18.035
Os05g0395400	4.16564	1.12702	4.15045
Os05g0406550	16.6451	12.4341	16.1617
Os05g0406700	-0.61797	-0.622511	-16.5183
Os05g0407100	2.20683	-0.415274	1.22484
Os05g0420900	0.941955	0.50343	1.74816
Os05g0427900	-2.59736	-0.6324	-1.47482
Os05g0433800	0.400208	-1.70028	0.680284
Os05g0434800	2.06768	-0.27189	1.11602
Os05g0439200	14.5839	0	16.2806
Os05g0447620	-1.80876	-3.0886	-16.8368
Os05g0448675	-1.61496	-16.0147	-0.876769
Os05g0450300	4.9484	-0.446087	3.8113
Os05g0454400	-17.5438	0.798846	-17.5438
Os05g0456900	3.36032	-0.230112	2.75398
Os05g0465000	17.6166	15.974	16.2801
Os05g0476000	15.8554	14.5885	15.6105
Os05g0484800	1.56517	0.794544	0.953053
Os05g0487100	17.3424	0	16.8147
Os05g0487300	1.54264	0.743346	1.30137
Os05g0490900	-3.50616	1.00806	-3.1842
Os05g0498800	-3.43354	-4.06244	-4.5359
Os05g0508900	-16.8942	0.00842071	-2.29162
Os05g0511000	1.16674	-0.36911	0.898503
Os05g0514800	1.77858	0.682626	1.31306
Os05g0516700	-1.31646	0.142511	-1.67254
Os05g0518200	-1.20149	-0.801221	-1.59966
Os05g0524100	-1.48179	-0.626127	-1.83288
Os05g0531100	3.09235	-0.81023	3.06973
Os05g0536800	-2.10491	-1.22266	-1.35058
Os05g0542001	17.8913	0	18.9361
Os05g0542500	1.67986	-0.595785	1.6178
Os05g0550600	1.30424	-0.436615	0.448511
Os05g0552000	1.494	-0.306485	1.25271
Os05g0552800	-1.45027	-1.10517	-2.1727
Os05g0560000	-2.33696	0.0699377	-2.55813
Os05g0560500	2.81508	0.574258	0.990806
Os05g0561400	-0.492182	0.445117	-1.17535
Os05g0562800	2.67969	-0.656828	2.94802
Os05g0568600	16.711	17.4956	18.4569
Os05g0569000	1.06443	-0.573909	0.350389
Os05g0574700	2.13716	0.473334	1.32274
Os05g0575000	3.33146	-0.87664	3.13932
Os05g0583600	2.68098	2.30365	3.30665
Os05g0590300	-17.4	-1.21697	-17.4
Os06g0109100	-1.21461	-0.554116	-1.87902
Os06g0112300	15.4291	15.1638	16.9965
Os06g0115700	1.30893	0.802284	1.69897
Os06g0118800	16.4718	17.1854	17.2852
Os06g0128800	-1.16532	-1.14394	-1.77044
Os06g0133500	1.26512	-0.919245	0.207102
Os06g0142200	3.47477	-0.134507	3.15876
Os06g0142300	2.87715	0.229434	2.63326
Os06g0142350	2.727	0.702806	2.66992
Os06g0142400	3.06203	0.82886	3.0601
Os06g0147100	19.0741	0	0
Os06g0147250	23.0058	0	22.1444
Os06g0147300	2.66756	-1.61135	1.97411
Os06g0147600	3.56329	1.37439	2.37766
Os06g0152800	-16.9693	0.905102	-16.9693
Os06g0153000	-1.51599	0.263692	-0.666767
Os06g0155900	-1.63318	-0.667239	-1.01241
Os06g0157900	0.146918	-0.114617	-17.1508
Os06g0165300	14.2488	15.9561	0
Os06g0180300	0	17.1045	17.8473
Os06g0180533	0	0	17.1952
Os06g0182400	1.01034	0.97001	1.51244
Os06g0199000	2.39632	0.573959	1.66466
Os06g0199402	-2.04746	0.117929	-2.1215
Os06g0199700	-1.50324	0.418651	-0.75238
Os06g0200500	17.9313	16.8187	0
Os06g0206401	1.87766	1.06873	2.17832
Os06g0207200	3.05259	-0.0431039	3.00849
Os06g0233000	1.94976	2.7999	1.69247
Os06g0235100	-2.26241	-1.55645	-17.3082
Os06g0239200	1.53404	-0.187885	0.898
Os06g0246400	-2.17546	-2.42887	-17.4266
Os06g0248600	16.9993	15.4779	0
Os06g0249350	3.1889	-0.189873	2.87088
Os06g0264800	-4.82844	0.43723	-2.38182
Os06g0267900	-1.8749	-0.650708	-2.63152
Os06g0292100	-1.3182	-1.11964	-1.8092
Os06g0293500	-1.52286	-0.732523	-1.17944
Os06g0301300	-1.55185	-1.27841	-2.25304
Os06g0301500	16.8529	0	15.2841
Os06g0307900	-1.54506	-0.608052	-2.02612
Os06g0316300	2.78964	0.863904	3.99762
Os06g0316800	-2.34843	-1.09352	-15.8613
Os06g0316950	15.3626	0	15.9771
Os06g0317100	16.1904	14.3949	16.8828
Os06g0317200	17.3278	13.2943	16.5751
Os06g0325700	15.6379	17.7077	18.3662
Os06g0326400	-2.49884	-0.363512	-2.47013
Os06g0326700	1.30596	-0.326219	1.03844
Os06g0349800	1.52219	0.0551101	1.25784
Os06g0352200	2.87755	-0.34938	2.79918
Os06g0363000	16.4983	15.6651	16.2114
Os06g0483900	2.08425	-0.0802887	2.00154
Os06g0493100	1.2237	-0.320589	0.856021
Os06g0497500	17.368	17.5772	17.7153
Os06g0498150	-0.827388	-18.4612	-1.47823
Os06g0499100	1.73355	0.763266	1.27082
Os06g0505302	-2.26781	-1.44269	-2.57198
Os06g0507150	15.8459	0	17.0362
Os06g0507300	2.43553	1.12171	1.33865
Os06g0523300	3.32545	0.416	3.23481
Os06g0534200	-0.146552	0.854491	-0.666553
Os06g0536100	3.49408	-0.414511	3.41385
Os06g0536600	1.51903	-0.450603	1.09159
Os06g0538400	-0.357712	1.3034	0.188648
Os06g0540050	1.18409	-1.68947	0.896075
Os06g0553200	-17.7853	-2.99375	-17.7853
Os06g0591200	1.70191	-0.712286	1.2262
Os06g0592500	7.23684	-0.860645	6.42567
Os06g0596200	16.5349	0	15.2781
Os06g0620700	1.65082	0.33836	0.70986
Os06g0632400	0	0	17.0489
Os06g0637400	1.6997	-0.075703	0.846012
Os06g0653300	19.142	19.2304	19.7272
Os06g0654400	1.72558	0.700183	1.83172
Os06g0658000	-1.26835	-16.0389	0.569959
Os06g0662550	1.69509	-0.96971	0.58137
Os06g0666800	2.75327	1.32956	2.57432
Os06g0683700	2.10794	-0.341067	1.45186
Os06g0683800	4.229	0.0469865	3.59624
Os06g0686400	-1.19286	0.441404	-1.66594
Os06g0698000	17.6428	17.8986	0
Os06g0705100	-3.12243	0.233283	-4.00096
Os06g0705400	-1.02456	-3.31958	-17.7054
Os06g0707300	2.78356	-0.635069	1.99038
Os06g0710300	-1.23454	-0.257865	-1.52751
Os06g0715200	-3.84703	-0.862745	-19.0829
Os06g0718300	2.75018	-0.161555	2.49593
Os06g0728700	2.69723	0.620358	2.40276
Os07g0115720	14.4749	18.0079	16.9316
Os07g0120100	0.729028	-0.830168	-1.00777
Os07g0120800	0.927525	-0.642283	-0.193858
Os07g0123200	15.1608	16.7264	15.9182
Os07g0136800	-2.67605	-1.67178	-3.72612
Os07g0151800	-1.67818	-0.0370831	-2.07945
Os07g0161700	-0.505173	-16.259	0.874753
Os07g0171100	-16.345	-0.461052	-2.50154
Os07g0191600	-0.696423	-0.0871992	-3.62112
Os07g0194300	17.4113	16.7065	17.8801
Os07g0206400	-3.54261	-1.12077	-17.0662
Os07g0213600	-1.9177	-2.29931	-16.6822
Os07g0228900	-1.91718	-0.387885	-2.62099
Os07g0230600	1.80285	0.992891	0.635879
Os07g0242050	17.4167	0	16.5451
Os07g0244900	19.0996	0	17.5519
Os07g0256700	0.606515	1.32363	1.70387
Os07g0264000	-1.45373	-0.282845	-1.72392
Os07g0268800	-1.95239	-0.836875	-1.53817
Os07g0287400	-1.31662	0.0416811	-1.56063
Os07g0296000	1.13705	-1.04918	0.361475
Os07g0296100	1.02996	-0.5428	0.374174
Os07g0298400	15.7981	15.4812	14.862
Os07g0407900	1.69558	-0.406729	1.43793
Os07g0416700	0.0525996	-2.06861	0.301226
Os07g0421800	1.43855	0.904896	-16.2891
Os07g0422000	-3.05047	-0.0648002	-0.730963
Os07g0429700	-1.47334	0.483035	-0.579993
Os07g0431160	-1.87739	0.146922	-1.62625
Os07g0432201	-2.78761	-0.721782	-1.82165
Os07g0432333	-2.85187	-1.02787	-2.05724
Os07g0438600	1.68524	-0.00985173	1.22625
Os07g0458500	1.3801	1.20704	1.74751
Os07g0463500	16.6733	17.4005	16.3903
Os07g0484900	14.95	17.817	0
Os07g0514400	-2.13625	-0.919725	-2.12727
Os07g0530600	1.78601	-0.287476	1.18243
Os07g0531200	2.89341	-2.44967	0.625783
Os07g0545100	-0.347841	1.19536	-15.6014
Os07g0559100	1.82276	1.14783	1.87753
Os07g0561300	2.04729	0.237018	1.80558
Os07g0563400	-1.23223	0.863631	-1.08742
Os07g0567500	-17.8029	-1.34334	-1.75915
Os07g0573200	2.03469	-0.0310533	1.26879
Os07g0573800	1.76531	0.0416883	1.64094
Os07g0580766	-1.57072	-0.0776268	-2.75118
Os07g0580800	-1.27957	0.254313	-0.96865
Os07g0585900	1.43479	-1.0265	0.71741
Os07g0587300	6.36314	0.382619	5.32909
Os07g0590100	16.2072	16.2745	14.9498
Os07g0594400	17.8404	0	17.6925
Os07g0605350	16.5268	0	17.1964
Os07g0611500	-2.15127	-4.73482	1.20569
Os07g0619400	2.84948	1.32921	3.72595
Os07g0629500	2.64017	-1.37966	1.1249
Os07g0631200	6.81206	2.18627	5.67314
Os07g0645300	2.04383	0.0177515	1.74547
Os07g0650600	-4.32825	0.557763	-2.97189
Os07g0663200	-2.15033	-2.4894	-17.9299
Os07g0670200	3.80112	0.379103	3.62415
Os07g0671000	16.1465	15.8008	16.2239
Os07g0672300	-1.55162	-1.07956	-17.1677
Os07g0673900	3.30387	-0.0856896	2.21849
Os07g0676400	2.70721	0.823045	2.93394
Os07g0679100	17.7587	16.6925	17.6019
Os07g0680600	-2.60664	-1.96749	-2.76859
Os07g0684000	1.99912	1.07168	1.21647
Os07g0691200	-1.36629	-0.397921	-1.92504
Os08g0101500	1.76178	0.255996	1.50734
Os08g0101800	1.59809	-0.799207	0.941717
Os08g0106501	1.73195	-0.549067	1.57161
Os08g0116700	-2.54424	-1.62957	-2.17348
Os08g0129900	-0.618898	0.292935	-1.50417
Os08g0148267	1.90192	0.95097	2.69485
Os08g0148600	0.768833	-1.04856	0.591364
Os08g0153900	3.24054	0.559398	2.37279
Os08g0155900	3.23522	0.673375	3.14519
Os08g0156000	2.34018	0.235715	3.13619
Os08g0156100	2.9244	0.947284	3.50932
Os08g0162700	-1.30068	0.768802	-0.0572606
Os08g0167500	-4.13271	-1.03684	-17.4879
Os08g0173300	-0.871073	-0.561495	-1.81454
Os08g0174300	4.70606	1.64154	3.54015
Os08g0178500	18.8803	0	19.0483
Os08g0184600	2.27203	1.37711	1.71663
Os08g0200300	-3.7481	0.480727	-2.52291
Os08g0203350	14.1465	17.627	0
Os08g0205800	1.68135	-1.52117	0.907796
Os08g0229601	-0.000315056	-1.54038	-0.99956
Os08g0231100	-1.7351	0.010164	-1.79113
Os08g0241300	1.78418	0.79916	2.02272
Os08g0256700	17.5724	12.684	16.5958
Os08g0332700	-1.50422	-0.170971	-1.74516
Os08g0339200	2.26917	-0.0776242	1.71235
Os08g0346900	2.6869	-1.08316	2.74564
Os08g0347000	1.98695	-1.15753	-0.274867
Os08g0349300	21.175	16.4793	18.6703
Os08g0352100	2.61651	-1.14675	1.19714
Os08g0357300	-1.06952	-0.369915	-1.65787
Os08g0359300	-0.663225	-1.01569	-1.67665
Os08g0359900	17.5129	18.297	18.8463
Os08g0371200	-16.6111	-2.03237	-16.6111
Os08g0377500	2.84606	0.214223	2.5841
Os08g0385000	15.9976	16.697	17.3569
Os08g0402500	-1.02759	-0.503549	-1.62696
Os08g0404500	2.72714	-0.62633	1.64647
Os08g0404900	4.25505	0.525049	3.33025
Os08g0411500	16.1787	16.6328	16.7437
Os08g0412700	4.2637	-0.184052	3.33138
Os08g0414300	1.48886	0.187527	1.53859
Os08g0430300	-2.15316	-0.533075	-1.98002
Os08g0431700	-1.63472	-0.223942	-0.647235
Os08g0444440	0.711942	-1.15113	-16.0394
Os08g0448100	1.44046	-0.392697	0.573116
Os08g0457100	-17.3481	-1.45258	-17.3481
Os08g0457300	2.32606	0.568284	0.988181
Os08g0462800	1.66252	-1.94224	0.696393
Os08g0478466	-1.86078	-0.343965	-2.19253
Os08g0483100	2.13681	0.0890082	1.72019
Os08g0487100	1.32478	-0.55026	1.3429
Os08g0489300	-1.66526	-0.496809	-1.18024
Os08g0499400	-0.970471	-1.56479	-2.09623
Os08g0511600	-16.5624	-16.5624	-16.5624
Os08g0516900	1.734	0.968054	1.26034
Os08g0520600	5.66229	-0.393974	3.29321
Os08g0521800	-1.0746	0.682993	-0.399429
Os08g0528601	1.80959	1.32722	1.4636
Os08g0531300	2.04513	0.493715	1.6208
Os08g0537200	15.4852	14.2279	16.9215
Os08g0539200	2.50389	-0.333543	1.07377
Os08g0546900	0.548422	0.0444468	1.51655
Os08g0548400	2.07053	0.0735713	1.62221
Os08g0549900	4.35559	0.92244	3.69885
Os08g0553800	-1.69832	-0.631773	-2.73872
Os09g0129800	0.836475	-0.680955	0.614426
Os09g0243200	2.67249	-0.596338	2.12589
Os09g0246300	2.02883	0.638706	1.92904
Os09g0267300	-2.93967	-0.847154	-2.2874
Os09g0268700	0.58912	-0.958367	-0.2174
Os09g0278000	18.4761	17.2606	17.714
Os09g0292400	16.9588	16.1118	17.4136
Os09g0292900	3.57806	0.947448	2.98966
Os09g0304400	-17.8522	-17.8522	-17.8522
Os09g0307300	-2.38039	-0.0233332	-0.802819
Os09g0323500	3.32489	-1.46718	2.16706
Os09g0324300	18.4781	14.3766	18.3485
Os09g0327000	0	15.3169	16.4005
Os09g0330000	-2.55052	-0.094137	-0.645418
Os09g0341600	-2.11607	-1.45592	-2.20799
Os09g0342000	1.68054	-0.607679	1.27543
Os09g0364400	1.69202	-0.864566	1.0474
Os09g0380501	19.2194	16.6086	16.9572
Os09g0384900	3.5016	-2.58043	2.23601
Os09g0400600	3.88803	0.884505	3.54509
Os09g0407300	-1.15419	-0.742195	-2.71718
Os09g0407950	-1.70347	-1.17723	-1.8992
Os09g0409000	1.2132	-1.04843	1.37175
Os09g0409100	-4.79232	-2.01657	-3.7435
Os09g0410400	-1.48621	-1.06966	-1.7762
Os09g0425400	0.764027	0.665403	1.9484
Os09g0442400	1.00497	-1.11151	1.43779
Os09g0444900	3.57767	-1.36174	2.10607
Os09g0458800	1.88665	2.14149	2.0475
Os09g0459900	1.46658	0.164508	1.78009
Os09g0467700	0	18.2269	0
Os09g0482700	16.7595	17.4349	16.8132
Os09g0491596	1.76599	0.00297797	1.92443
Os09g0492900	17.8997	0	15.9036
Os09g0495500	16.4568	15.7002	16.5034
Os09g0499000	1.55999	0.665895	0.93955
Os09g0499400	17.9223	12.4585	17.6764
Os09g0500151	14.744	16.9853	16.5845
Os09g0510900	-1.55424	-1.34229	-2.14939
Os09g0511200	-1.6435	0.0976878	-1.73514
Os09g0514500	15.7776	11.78	15.9815
Os09g0515550	2.45316	-17.688	-0.701408
Os09g0517000	-18.6032	-0.432957	-18.6032
Os09g0526500	1.66327	-1.92502	0.665933
Os09g0532000	0.787268	-0.877668	0.565644
Os09g0535400	1.11046	0.52059	1.56956
Os09g0538450	-0.174107	1.41852	-15.1198
Os09g0539700	1.22116	0.945163	2.14642
Os09g0543400	-1.09153	0.188758	-1.32369
Os10g0107866	15.7764	13.4313	0
Os10g0112100	1.90852	-0.649991	0.763148
Os10g0130200	1.95832	0.0443127	1.5531
Os10g0131500	15.369	11.4711	15.5501
Os10g0133600	-0.647314	-0.0544224	-1.94981
Os10g0133800	3.59624	-0.0834454	3.0129
Os10g0144000	16.4524	16.6245	17.7173
Os10g0145000	-15.5759	0.40754	-2.62223
Os10g0150400	-17.857	-4.868	-2.15059
Os10g0150600	-18.018	-4.14247	-3.99641
Os10g0155100	1.00021	0.762225	1.67035
Os10g0155200	15.5452	0	18.3302
Os10g0193100	3.12392	0.670748	2.85961
Os10g0195250	2.95932	-0.169271	3.05767
Os10g0205700	-2.12173	-0.0863833	-3.49215
Os10g0208500	1.30263	-0.354703	0.945744
Os10g0213100	16.83	0	0
Os10g0340301	2.42623	-1.23552	0.997285
Os10g0340450	19.0725	0	17.4937
Os10g0352000	-1.9209	0.616054	-1.89894
Os10g0362700	0.382546	2.01009	1.22726
Os10g0377000	2.47817	0.320712	2.80487
Os10g0390000	16.4654	15.8504	15.4836
Os10g0401000	2.79337	0.128692	2.45599
Os10g0407200	4.24932	-0.694347	3.4249
Os10g0421400	18.0051	18.8119	0
Os10g0422800	0.823767	1.05592	1.59254
Os10g0451700	4.72876	2.72743	4.56219
Os10g0451900	2.98796	1.91154	3.09321
Os10g0452300	4.47039	0.104315	3.85833
Os10g0452500	3.09138	3.09682	2.8515
Os10g0452700	16.4949	16.1542	14.683
Os10g0453900	1.81036	0.759203	1.88159
Os10g0454300	2.96806	0.325169	2.26916
Os10g0456950	-4.79113	-2.6096	-5.42964
Os10g0464000	2.7293	-0.469279	1.57811
Os10g0472400	1.32803	0.447321	1.59082
Os10g0481500	3.02949	-0.604721	0.199335
Os10g0501900	2.96903	2.05941	2.55426
Os10g0502300	-1.7654	0.429694	-18.1936
Os10g0503800	1.88176	0.00649112	1.73132
Os10g0504100	18.4896	14.1399	16.7019
Os10g0505500	20.7799	13.999	20.3371
Os10g0509401	3.63053	0.8125	3.83796
Os10g0509600	18.2389	0	17.9247
Os10g0510200	3.25908	1.02988	1.95846
Os10g0516400	1.30567	-0.612378	0.815976
Os10g0545100	-16.6988	0.825234	-16.6988
Os10g0551800	1.17913	-0.7376	1.96832
Os10g0552600	-1.90762	0.148292	-2.19192
Os10g0559700	-1.76143	-1.11547	-2.19311
Os10g0568900	1.65081	-0.156703	0.344604
Os10g0569400	4.89572	0.201436	4.84625
Os10g0569800	3.53872	-0.251409	3.03755
Os10g0570800	16.684	0	15.1422
Os10g0577100	-1.19228	-0.195128	-1.9876
Os11g0112000	1.89357	0.724165	1.65883
Os11g0113900	-16.2277	-1.74705	-16.2277
Os11g0115350	-18.68	-4.95963	-3.81626
Os11g0120300	1.89494	1.2543	1.69266
Os11g0121000	1.61705	0.264422	1.50771
Os11g0124500	1.39636	0.863262	1.59137
Os11g0126900	1.2838	-0.397807	1.01732
Os11g0127800	-0.928985	0.794955	-14.958
Os11g0144900	1.2332	-1.21332	1.0771
Os11g0149200	2.40726	0.249469	1.97884
Os11g0150632	1.13876	1.22005	1.59154
Os11g0151500	1.25614	-0.282679	1.66345
Os11g0156401	1.31181	-0.704166	1.02627
Os11g0165700	-17.6717	-0.485331	-17.6717
Os11g0181900	-1.05225	-0.340193	-2.2662
Os11g0198200	2.72959	0.907281	2.51622
Os11g0202300	0.950044	2.9337	-0.432969
Os11g0206000	0.907455	0.979823	1.75027
Os11g0209000	-17.3574	-1.4171	-1.45202
Os11g0210201	1.23789	-1.18274	0.386568
Os11g0211200	14.2847	0	16.5403
Os11g0239900	3.28644	0.180766	2.66823
Os11g0241200	3.87102	0.90441	3.89446
Os11g0244200	17.9987	0	16.1953
Os11g0251250	15.3664	15.4558	16.9396
Os11g0265850	17.8293	0	17.2573
Os11g0435900	-0.219239	-0.6909	-19.7702
Os11g0452400	15.7081	0	0
Os11g0454300	2.614	-0.077574	1.86452
Os11g0484700	0.343039	0.945848	-1.63354
Os11g0495400	18.8527	16.5765	16.5914
Os11g0506800	6.46324	1.29272	5.16546
Os11g0518900	-1.99287	0.110483	-0.725403
Os11g0525900	2.07448	0.695822	1.55916
Os11g0533000	-18.788	-2.23577	-18.788
Os11g0534100	1.51683	0.801282	-16.376
Os11g0536000	2.68915	1.95156	2.64394
Os11g0543100	1.56769	1.02818	1.13145
Os11g0549650	1.43191	1.8448	1.87067
Os11g0558500	-1.61552	-1.27425	-2.08488
Os11g0575500	-0.807357	-1.39081	-17.0746
Os11g0579900	0.749097	-0.624044	1.12123
Os11g0583300	-17.5517	-2.72129	-17.5517
Os11g0593700	-2.092	-0.909277	-2.08535
Os11g0598000	-1.77831	-1.23452	-2.46544
Os11g0603100	0.130622	-16.7917	-16.7917
Os11g0615900	-1.72359	-1.10445	-1.1755
Os11g0649300	-2.17582	-0.61726	-1.61394
Os11g0654800	1.76506	0.994424	2.06643
Os11g0667400	18.4143	14.9206	17.8937
Os11g0668650	1.31906	-0.619109	0.679732
Os11g0703000	-1.0609	-16.174	-1.33192
Os11g0703100	2.86473	0.902802	2.78841
Os12g0109000	-19.6164	-19.6164	-19.6164
Os12g0111600	1.60251	0.258355	1.0823
Os12g0111700	16.1179	16.1808	15.7103
Os12g0112200	1.29983	-0.220579	1.05484
Os12g0114000	0.902303	-0.960914	0.465072
Os12g0115500	-0.613558	-0.363543	-17.4439
Os12g0118200	1.38395	0.146475	1.57374
Os12g0140050	16.314	13.0382	15.1253
Os12g0141000	1.41459	-1.60507	1.47019
Os12g0151750	-0.14268	-16.2363	0.673171
Os12g0152750	-1.67007	-0.649332	-1.20624
Os12g0157700	-0.651237	-2.60704	-16.6484
Os12g0158300	1.62229	1.32316	2.56464
Os12g0173400	15.8052	13.476	15.8347
Os12g0174200	1.69691	0.935408	1.52158
Os12g0184300	-4.40499	-1.70388	-18.7154
Os12g0187800	16.3399	0	0
Os12g0191601	22.6366	16.6681	22.3265
Os12g0211900	-1.29444	-0.903897	-2.48952
Os12g0218100	14.9454	0	16.371
Os12g0221600	2.5637	0.792101	2.0966
Os12g0242100	2.05271	1.27052	2.18589
Os12g0245000	-1.14642	-0.474929	-1.70134
Os12g0257400	-2.2539	0.612042	-18.0649
Os12g0265800	-16.7029	-16.7029	-16.7029
Os12g0267100	-18.0275	-18.0275	-18.0275
Os12g0418600	4.7007	0.917202	3.54021
Os12g0424300	-16.5738	-0.38258	-16.5738
Os12g0433700	1.56946	0.0916347	0.933959
Os12g0455000	4.75779	-0.0220794	3.9397
Os12g0466200	1.56265	0.702111	1.30558
Os12g0488900	1.70529	-1.44245	1.49903
Os12g0507700	-2.08835	-16.6546	-1.24145
Os12g0510750	-3.21024	-2.23752	-3.45673
Os12g0511300	1.44024	-0.378304	0.907141
Os12g0516000	-2.86559	-0.905004	-18.3663
Os12g0516200	17.2342	17.5812	0
Os12g0528100	2.89565	-0.430402	2.64563
Os12g0540000	-1.5877	-0.556668	-1.86351
Os12g0541200	1.80317	0.378446	1.51706
Os12g0545900	15.8404	0	0
Os12g0548401	-2.191	-0.604116	-1.70492
Os12g0548700	-2.12203	-0.408784	-2.14164
Os12g0551200	-1.92345	-0.385037	-3.49947
Os12g0555100	-1.50203	-0.0017187	-16.481
Os12g0555500	-1.31722	-0.549559	-1.79283
Os12g0557900	15.3378	16.1991	15.9492
Os12g0563600	-17.3621	-2.58388	-2.51562
Os12g0566600	1.75928	1.09883	0.971492
Os12g0573800	14.9502	14.4757	15.7106
Os12g0575000	-2.78818	0.28506	-3.20066
Os12g0589400	-1.47714	-1.31743	-1.74516
Os12g0592900	2.72711	0.269728	1.71847
Os12g0594200	-2.39992	-2.02306	-3.15601
Os12g0594950	3.6119	0.777225	2.78364
Os12g0596300	1.50302	0.694906	1.17255
Os12g0621300	2.9886	0.921959	3.26918
Os12g0630600	1.75785	0.681819	1.59522
Os12g0183200	-0.905316	-0.251648	-1.71031
Os06g0127900	0.757164	-0.279333	1.41948
Os08g0118900	-1.20196	0.200036	-1.33447
Os04g0399300	1.22926	-0.609755	0.647601
Os06g0255400	-1.34207	-0.720875	-2.24286
Os07g0484800	-2.3077	-0.0859493	-1.98689
Os01g0723600	-1.23723	0.266263	-1.26565
Os12g0197100	3.29705	-1.19828	1.90761
Os06g0245800	-1.96209	-0.437341	-1.88081
Os02g0183900	2.74295	-1.50016	2.41944
Os05g0241100	0.728185	-0.8639	0.711666
Os06g0663100	-1.05367	-0.768875	-1.50155
Os12g0560500	16.6427	16.8446	16.3602
Os08g0162600	-5.22008	-0.0104081	-18.0568
Os01g0142100	-0.938244	-0.19236	-2.54415
Os01g0550800	-0.503003	-1.40511	0.204602
Os02g0731800	-3.65448	0.175001	-3.98242
Os03g0367900	1.238	-0.332461	0.46862
Os03g0388900	3.00628	0.312305	2.6894
Os04g0561500	2.07892	0.545036	1.98045
Os05g0513900	1.52164	0.00488212	0.837517
Os05g0593900	2.09822	0.441864	2.24139
Os06g0105100	16.3469	0	15.233
Os11g0134700	2.0649	0.483603	2.97258
Os12g0434400	2.94871	-0.939908	1.85447
Os02g0706500	0.741342	0.797673	1.57354
Os05g0588900	1.63377	-0.206588	1.51512
Os12g0639400	15.8413	12.3673	16.6483
Os12g0639500	2.83866	0.468852	2.86113
Os01g0663400	1.97594	-0.156888	1.52526
Os01g0868600	0.632456	-1.07041	-0.158744
Os01g0937100	1.74562	-0.472948	1.24022
Os01g0937500	3.72068	0.300491	2.75255
Os01g0937600	3.1831	-0.0203319	2.43388
Os05g0403300	1.52241	-0.421871	0.744269
Os06g0304600	-1.05812	-0.262898	-1.56196
Os07g0533300	-1.11211	0.315286	-1.44795
Os04g0624000	1.52653	-0.0108586	1.18008
Os01g0613500	2.68289	0.526209	1.95529
Os01g0613800	0.735442	-0.717209	1.02512
Os02g0715000	3.04864	0.686465	2.41562
Os04g0311400	1.71771	0.326658	1.47896
Os04g0670200	1.51778	0.106213	1.29569
Os08g0556900	2.46882	0.253431	2.23579
Os12g0443200	16.4327	0	15.9963
Os07g0434700	-4.77733	-0.695507	-1.02939
Os10g0557900	1.58116	0.569277	0.751565
Os01g0267300	1.77734	-0.374241	1.32915
Os01g0629600	2.46241	0.431344	1.796
Os05g0158500	-2.25281	-0.675716	-2.28469
Os05g0582500	1.96159	-1.88452	0.386913
Os05g0582600	1.95297	-0.409432	1.14768
Os10g0101100	-1.59503	-0.294719	-1.31731
Os10g0101200	1.22369	-0.502602	0.895108
Os10g0521900	1.24516	-1.07071	0.289225
Os11g0431400	-3.19524	-0.897041	-3.0343
Os12g0581400	-0.969297	-0.389344	-16.3725
Os01g0795000	-1.31422	0.041182	-1.96615
Os02g0198700	-0.0912048	-0.327318	1.51676
Os02g0665300	1.13964	-1.15875	0.218985
Os04g0543700	-0.985496	-0.484286	-1.6568
Os01g0144500	19.3562	14.6989	19.4422
Os01g0677500	18.1833	11.6905	17.1257
Os05g0153132	16.6799	14.4026	0
Os02g0311150	0.916875	-0.894316	1.20067
Os05g0463900	1.28093	-0.51562	0.75182
Os01g0212700	2.46419	0.420333	2.21198
Os01g0917900	-1.52295	0.35515	-1.38182
Os01g0954400	1.49799	-0.404536	1.42373
Os01g0972000	-1.88643	-1.68076	-2.92595
Os02g0109501	1.32323	-0.217819	0.585053
Os02g0150900	1.22044	-0.322981	0.735548
Os02g0234300	1.08907	-0.527196	0.583269
Os02g0681200	-2.18408	-1.10374	-2.49917
Os02g0686100	-0.613958	0.993591	-0.507234
Os02g0688800	23.0422	0	0
Os02g0832150	1.28029	-0.332886	1.32101
Os03g0324900	1.3017	-0.246814	0.439872
Os04g0579200	1.53868	0.468147	1.28997
Os04g0648800	0.315657	-0.164731	6.62474
Os05g0104900	1.71064	0.235323	1.32695
Os05g0476700	-0.631225	-1.64038	-1.16412
Os06g0125800	1.50776	-0.247559	0.807517
Os06g0192800	-0.972714	-1.3628	-1.5505
Os06g0340200	-2.92633	-0.989066	-2.94023
Os06g0537300	1.63964	-0.0668405	1.1643
Os06g0578700	-17.0743	-0.809335	-17.0743
Os07g0159600	3.80178	-2.42045	3.19103
Os07g0673200	2.52146	-0.53345	1.61342
Os08g0135400	1.69749	0.348882	1.40145
Os08g0494300	2.11209	-0.0945747	1.37687
Os08g0548300	1.64846	0.652243	1.55738
Os09g0419600	2.37369	-0.123378	1.71261
Os09g0468800	1.84684	1.03865	1.73386
Os10g0456800	1.55726	-0.0720069	1.11243
Os11g0116200	-18.327	-1.17539	-18.327
Os11g0687100	-1.90198	-1.04683	-2.34516
Os02g0208700	2.60093	0.00782797	1.70185
Os02g0493100	13.6282	16.6847	14.452
Os12g0156500	2.15217	-16.648	0.857388
Os06g0113800	-17.0294	-0.680545	-17.0294
Os07g0625600	4.63956	-15.637	5.36205
Os08g0529100	1.73384	0.266241	1.65543
Os01g0907200	1.4406	-0.675338	1.85332
Os08g0185900	0.551725	-1.46183	-0.0366984
Os09g0452700	17.381	0	18.755
Os09g0483400	4.10433	1.33375	4.11324
Os01g0844300	2.67271	0.288749	1.81748
Os02g0751600	-0.509095	0.643121	-15.5085
Os06g0663800	-2.39743	-0.204124	-3.05809
Os08g0382400	-3.48618	-0.41952	-3.49046
Os06g0192400	2.16506	-0.202364	2.80475
Os06g0679500	2.35615	0.752612	1.54367
Os09g0433000	1.61966	0.39754	1.76332
Os04g0432300	1.70618	-0.0491922	2.52668
Os01g0167800	1.97243	-0.461552	0.702409
Os01g0958200	2.01266	-0.75849	1.08315
Os02g0149800	1.53984	0.291576	1.22707
Os02g0617600	-1.51623	0.945442	-1.59637
Os03g0642300	-1.22254	-0.95635	-1.94318
Os04g0304200	-0.859595	-0.291185	-1.63807
Os04g0475100	-2.07167	-1.44834	-2.56823
Os05g0111800	1.71105	-0.48675	1.86459
Os05g0271900	-1.37748	-0.367788	-2.0732
Os05g0480000	-3.55632	-0.618565	-3.46552
Os05g0545300	0.948504	-1.12587	0.664169
Os05g0545400	-1.5637	-1.99467	-1.93138
Os05g0572700	17.1107	13.8104	16.5978
Os06g0142650	-1.08113	0.408393	-1.11038
Os06g0611200	-1.24962	-0.88456	-1.6471
Os06g0698300	1.6376	0.0271348	1.46442
Os07g0176600	-1.60166	-0.688483	-1.70737
Os07g0687000	2.54184	0.60175	0.993937
Os08g0455600	-2.91073	-0.586451	-1.53838
Os10g0400250	-1.90839	-1.00097	-1.87952
Os10g0422075	-1.88753	-1.24562	-2.06986
Os12g0198200	1.84302	-0.0246481	1.11862
Os12g0203000	-1.61444	-0.323077	-1.77629
Os12g0292200	-1.71292	-1.12669	-1.427
Os12g0460800	1.55333	0.116999	1.22465
Os01g0113350	-1.86891	-0.00618184	-1.67883
Os01g0750600	2.14085	-0.261718	1.29757
Os02g0665800	0.858416	-0.991738	0.189688
Os03g0131000	1.7425	0.36095	1.52529
Os03g0269300	17.99	11.6071	17.4646
Os03g0397700	-1.47496	-0.579009	-2.02869
Os04g0109400	1.70019	-0.576207	1.51872
Os05g0398800	-2.20455	-0.906758	-2.02968
Os07g0597200	1.03827	-0.590182	0.520372
Os07g0686800	2.19962	0.410791	1.56763
Os08g0457400	2.3072	0.00379877	1.26822
Os08g0501500	-0.683094	-0.600128	-1.88594
Os09g0471200	-1.10497	-0.4774	-1.5733
Os09g0572600	-2.34625	-0.515063	-2.21382
Os10g0162840	-16.6041	-2.40507	-16.6041
Os10g0180800	-3.06635	-0.849383	-3.25495
Os11g0691300	-2.98753	-1.19248	-3.09864
Os02g0285800	-1.91641	-0.321886	-1.82633
Os02g0456500	-1.89484	-0.491192	-1.78507
Os01g0280500	3.79625	1.44394	3.31588
Os02g0794400	-1.68455	-0.0730731	-1.43223
Os01g0939500	0.889379	-0.934668	0.561405
Os04g0613600	16.1734	16.7096	15.5198
Os03g0755700	2.32847	0.82845	1.32164
Os01g0662300	-2.45555	-1.15165	-1.29095
Os03g0815400	-1.47466	0.536075	-0.804402
Os03g0356300	-1.70849	-0.532792	-1.41539
Os12g0524750	15.0016	16.4562	16.839
Os05g0535800	-1.61946	0.118669	-1.16257
Os02g0796900	0.496212	1.94183	2.76956
Os11g0246300	-2.84473	-0.142284	-1.64805
Os02g0792800	-2.94716	-0.105058	-3.17568
Os03g0415500	2.64151	-2.00091	1.81079
Os12g0165900	2.42862	0.70375	2.37643
Os03g0733800	1.58481	-0.256382	0.956541
Os02g0699300	1.35788	-0.3493	0.676719
Os06g0114200	14.5806	13.2752	15.9995
Os01g0934100	-1.10055	-1.50573	-1.55168
Os08g0359000	-16.5771	-0.782407	-16.5771
Os01g0303000	-1.05089	0.299639	-2.00718
Os03g0306800	-2.25922	0.438834	-3.1185
Os08g0120600	1.69878	0.0806508	0.426911
Os11g0171300	-4.38369	0.495839	-4.16899
Os03g0267300	-5.15869	-0.0839238	-2.74603
Os05g0438600	1.43956	-0.186968	0.963046
Os03g0129300	-3.48246	0.174463	-3.86495
Os04g0459500	-4.43448	0.0128743	-4.62012
Os02g0698000	-2.78535	0.259192	-2.51823
Os04g0658300	-4.07745	0.636547	-15.2511
Os11g0707000	-3.48951	-0.0820279	-2.8019
Os12g0274700	-2.6824	-0.0327121	-2.293
Os12g0292400	-3.11123	-0.426306	-2.50801
Os04g0234600	-3.46947	-0.292035	-2.90666
Os01g0841600	3.01138	-0.183819	2.04495
Os02g0750200	-1.737	-0.621196	-1.9468
Os10g0355800	11.7214	15.544	12.6666
Os03g0278900	-1.55404	0.267953	-1.30961
Os03g0857400	-1.46896	0.128817	-2.62999
Os07g0556200	-2.66552	0.033964	-2.65359
Os07g0489800	-16.8658	1.4116	-0.584792
Os08g0104600	-5.28373	-0.273206	-4.96472
Os06g0101600	-3.91226	0.214479	-3.14124
Os03g0778100	-3.56352	0.181833	-2.75158
Os04g0414700	-3.84956	0.681629	-4.33683
Os07g0148900	-4.17761	0.173266	-2.74854
Os07g0435300	-1.55492	0.807003	-1.93855
Os08g0560900	-3.10914	1.51208	-1.63772
Os09g0481200	-1.90874	0.875713	-1.91653
Os12g0189400	-4.47194	-0.0418147	-4.11119
Os12g0420400	-4.80194	-0.0506397	-4.53191
Os01g0600900	-2.55402	0.530691	-2.86184
Os02g0764500	-15.4928	1.0932	-15.4928
Os06g0320500	-5.40564	0.709586	-2.91335
Os07g0558400	-3.43354	0.964739	-1.84696
Os07g0562700	-2.902	0.520284	-3.25604
Os07g0577600	-2.098	0.394045	-1.83188
Os08g0435900	-5.14647	0.355215	-2.84669
Os09g0346500	-4.77384	0.517477	-3.55881
Os01g0501800	-4.72862	0.139364	-3.77754
Os07g0141400	-1.967	0.629892	-2.11942
Os07g0147550	16.2391	15.2897	16.7655
Os07g0544800	-0.496078	0.745951	-0.84379
Os03g0786100	-3.46036	0.221793	-2.72982
Os02g0101500	-3.40468	-0.419299	-2.88574
Os02g0649800	2.0542	-0.424806	0.897471
Os10g0118800	1.75466	0.337394	1.59816
Os02g0553200	-1.51023	-0.519355	-1.90163
Os04g0602100	-2.80244	0.0606992	-3.05418
Os08g0522400	-3.06348	0.723794	-2.41792
Os12g0263000	-2.28458	-0.25459	-1.32786
Os02g0115700	-0.407264	-0.100156	-1.68445
Os03g0131200	-2.0968	-0.0415558	-1.14889
Os01g0235900	1.99162	0.888314	1.30112
Os01g0241400	17.6398	16.6682	16.3468
Os02g0618100	4.10411	0.60161	3.05007
Os07g0159900	2.0523	0.778554	1.64107
Os01g0850900	1.67825	-0.251965	1.57405
Os03g0226200	3.05657	-0.27641	2.02353
Os03g0233900	2.61142	-0.348133	1.15833
Os03g0234000	17.8336	0	0
Os03g0234100	18.0237	13.64	16.5854
Os06g0591600	1.50531	0.158916	0.728509
Os06g0174300	1.15003	-0.767839	0.810481
Os07g0638400	2.23995	0.164155	1.70394
Os07g0638300	19.3953	14.2105	19.1714
Os03g0168500	5.49236	1.39549	4.80936
Os07g0190800	2.76968	0.242158	2.47656
Os11g0528500	-1.3816	0.598961	-2.20792
Os06g0358800	3.02213	1.5579	2.67201
Os04g0684900	-1.97706	-1.63225	-2.86706
Os01g0618400	-2.2349	-0.655207	-2.12343
Os03g0827700	-1.55881	0.0976439	-1.20839
Os05g0389800	1.43787	-0.799217	1.46118
Os03g0701100	1.47671	-0.212998	1.24486
Os05g0163250	-2.30203	-1.64995	-3.03366
Os02g0119700	-1.57586	-0.648151	-1.44717
Os03g0216300	-1.00173	-0.0497643	-1.87211
Os08g0332800	-1.45693	-1.11123	-2.16094
Os01g0313300	3.79829	-0.583631	2.65591
Os01g0752500	1.89676	0.707691	0.807951
Os01g0885900	-18.4394	-3.87315	-18.4394
Os02g0546600	17.1942	13.5814	17.1926
Os02g0676800	-1.79898	0.851505	-0.925787
Os03g0341000	1.59425	-0.275813	0.800714
Os04g0429050	18.3469	0	16.6076
Os05g0420300	16.5535	18.0099	0
Os05g0497300	-1.44349	-0.740434	-1.80591
Os06g0127100	-2.43346	-0.927255	-3.09023
Os06g0604000	-2.46639	-1.38987	-1.48286
Os07g0674800	4.65623	-0.50748	3.92627
Os08g0454000	-3.10949	-1.58674	-18.6303
Os08g0545500	22.3338	0	21.7865
Os09g0287000	-1.86884	-0.319493	-1.59308
Os09g0522000	-4.25273	-1.78053	-3.47241
Os09g0522100	-3.28338	-1.41208	-20.6063
Os10g0390800	1.58335	-0.447066	0.471057
Os11g0168500	-1.59576	-0.896363	-0.896897
Os02g0141100	-1.4769	-0.796857	-1.56994
Os08g0520550	-1.13036	-0.620091	-1.57205
Os04g0673300	1.30778	-0.883519	0.829963
Os01g0129600	1.1036	-0.438154	0.749586
Os01g0511000	1.95708	-0.360612	1.21895
Os07g0589000	-1.36426	-0.508141	-1.64868
Os02g0805100	1.55559	0.257194	1.10894
Os01g0952800	1.44309	0.674613	1.86713
Os03g0379300	1.93774	0.764039	2.29871
Os03g0671800	-3.87637	0.0233905	-2.50724
Os04g0300600	-1.03941	-0.371548	-1.62665
Os04g0301500	-2.69234	-1.93481	-2.78461
Os06g0164400	1.36754	-0.267381	0.810034
Os06g0184000	17.1383	15.909	17.1432
Os06g0496400	1.37567	0.132196	2.19405
Os07g0628500	2.47967	0.229556	1.86468
Os09g0455300	-0.30315	0.852601	-0.930367
Os07g0565300	2.26024	0.833692	1.91747
Os01g0756200	0.439697	-0.262676	1.45194
Os01g0867300	1.69146	0.471576	1.1105
Os02g0247100	1.44585	0.609587	2.57854
Os07g0182000	2.18254	-0.324595	1.5956
Os03g0180800	-1.45245	-0.696399	-2.30094
Os04g0493000	-2.16593	-0.64359	-1.76536
Os06g0264200	-2.80761	0.283191	-17.4938
Os02g0707200	-1.14803	0.42618	-1.0766
Os02g0645600	1.6027	0.785312	1.31124
Os05g0520300	1.11985	1.64999	1.90623
Os07g0160100	-1.47417	-0.105372	-2.91936
Os02g0708500	-1.40955	-1.35996	-2.56661
Os03g0279700	1.31468	-0.974598	1.41644
Os03g0437200	-1.18436	-0.893962	-1.68915
Os03g0764100	-1.19085	-1.24163	-1.68705
Os07g0501700	1.6411	-0.305732	1.34136
Os07g0581400	17.2728	16.6158	16.5451
Os07g0588600	2.97044	0.318997	1.86887
Os11g0702400	3.16455	0.947903	1.73048
Os12g0583700	2.98975	0.237226	2.45403
Os05g0195200	-1.49831	0.0652868	-1.15114
Os05g0525900	3.49015	0.00105876	2.63782
Os03g0174900	6.45294	-0.0972239	-0.214451
Os03g0411100	-3.4815	-4.05142	-3.62017
Os07g0158500	-1.079	-0.375347	0.732293
Os08g0196700	1.43095	0.26091	1.58848
Os07g0606600	1.55407	0.781261	1.32721
Os04g0683400	-0.302199	-17.7922	-0.11256
Os02g0114033	-1.85325	-1.18452	-2.58887
Os04g0629300	1.5564	-0.684125	0.778261
Os07g0497100	-1.22758	-1.07914	-1.97568
Os12g0507500	1.48798	1.77654	1.78228
Os02g0574800	18.2916	15.8905	17.4925
Os08g0508700	1.45612	-0.354562	0.84802
Os06g0348800	-3.23227	0.625496	-2.70025
Os08g0160300	1.38474	1.66327	2.10277
Os05g0302600	1.50139	-0.416176	0.884765
Os12g0242800	5.42245	3.05818	3.80837
Os01g0672201	-1.33374	-0.855114	-2.05177
Os01g0788800	-3.01696	-2.69833	-16.7325
Os04g0541700	1.82291	0.88033	0.834243
Os06g0698200	17.3185	0	15.1132
Os07g0129700	-4.9537	-0.296663	-4.3976
Os09g0447000	18.1118	0	18.7383
Os02g0215200	1.60394	-0.348438	1.01816
Os02g0527300	3.39827	-0.312808	2.77285
Os08g0546800	3.39425	1.06698	2.73022
Os03g0151300	-1.68844	-1.42813	-2.49073
Os03g0389900	1.08627	-0.415123	0.360452
Os04g0304400	4.17014	1.42656	3.62619
Os05g0423400	14.523	16.0145	15.4075
Os05g0404700	2.491	0.215861	1.61925
Os08g0206700	-1.15201	-1.24735	-1.76885
Os01g0128000	1.74184	-0.332138	1.15658
Os01g0298400	-2.37572	-1.4016	-2.51273
Os01g0545100	14.3552	16.4208	17.1279
Os01g0722300	2.24666	0.196612	1.58341
Os02g0114800	0.885636	0.0398145	1.80877
Os02g0168200	4.86679	0.367389	3.83587
Os02g0187700	-1.87397	-0.359556	-1.28073
Os02g0695200	-2.84378	-0.0451779	-1.93389
Os02g0754400	17.2792	17.3336	16.9997
Os03g0142600	13.1993	15.8727	14.9681
Os05g0132700	0.879562	-0.74308	0.819289
Os07g0497500	1.42004	-0.149479	1.31173
Os07g0688200	1.77452	-0.350638	1.46629
Os09g0327200	-1.3315	-0.766577	-1.71499
Os09g0401000	-1.65334	-0.00677301	-2.67268
Os09g0414300	14.3155	16.8986	15.186
Os01g0187900	1.71872	0.131565	1.17314
Os01g0863300	2.66189	-0.36699	1.98804
Os08g0101100	1.57028	1.69934	1.93793
Os02g0539200	1.93928	-0.948069	1.06178
Os04g0437300	1.20447	0.322323	1.60084
Os12g0161100	1.83036	0.690977	0.987159
Os09g0532400	1.42169	-0.313302	0.95483
Os03g0701600	1.47887	-0.047606	1.13257
Os04g0544400	-1.70829	-0.192999	-1.56706
Os07g0619600	-1.36744	-0.50348	-1.59227
Os07g0661550	-2.08864	-1.67263	-2.81535
Os08g0128000	3.4198	-0.788376	2.51606
Os11g0137300	-1.55253	-1.59797	-2.03918
Os05g0463400	-1.62333	-0.351221	-1.49804
Os01g0772150	1.64661	1.27117	1.89358
Os01g0976450	1.20511	-0.681702	0.708663
Os03g0168700	15.9803	16.9402	16.7971
Os02g0635800	-1.10621	0.422866	-17.3953
Os05g0513100	-16.7773	-3.37119	-3.25224
Os01g0318400	2.90082	-0.40912	2.27411
Os03g0360600	-1.45535	0.776338	-17.7233
Os05g0100500	-1.29365	-1.07379	-1.74541
Os08g0126700	-2.55107	-0.452425	-2.20204
Os08g0159500	1.56167	-0.55727	0.800163
Os10g0572500	-0.727141	-0.78114	-1.55252
Os12g0189300	-17.487	-2.51314	-17.487
Os01g0586800	4.0957	0.983292	3.76376
Os01g0734000	2.02164	0.188222	1.8825
Os02g0181300	-1.41895	-0.770002	-1.66223
Os03g0335200	1.31406	-1.106	0.723326
Os04g0545000	-0.505301	1.53657	-14.526
Os05g0478400	-1.25642	-0.297349	-2.26047
Os05g0478700	-0.659498	-1.38675	-2.60781
Os05g0571200	1.42353	-0.353055	1.28845
Os06g0504900	-17.4006	-4.21785	-17.4006
Os09g0417600	1.45215	-0.415548	-1.11264
Os09g0417800	1.69205	-0.343449	0.52465
Os04g0402200	15.3717	0	13.8064
Os02g0622500	1.161	-0.562563	0.98064
Os03g0809900	17.6207	12.3741	16.4057
Os05g0223200	18.024	0	15.4628
Os06g0220600	2.72928	-0.196938	2.1112
Os09g0279500	-1.14249	0.404535	-1.05863
Os09g0527500	14.7855	15.4879	16.6719
Os02g0152800	-1.91914	-1.13949	-2.34906
Os03g0176100	15.719	13.8271	14.4922
Os03g0627900	3.10196	-1.30908	1.6101
Os05g0151000	-1.30412	-1.05877	-1.84054
Os11g0194800	-1.11219	-0.10102	-1.85068
Os12g0442800	3.02246	0.344618	2.03246
Os07g0201800	-0.426325	1.22525	-16.0185
Os06g0145400	-1.61782	-0.8005	-2.77008
Os01g0633500	1.23613	0.6391	1.97502
Os07g0602000	1.599	0.113861	1.90397
Os01g0106400	1.74446	1.28987	3.70316
Os12g0263200	-2.12571	-0.57363	-1.56432
Os12g0265100	-1.69828	-1.03178	-2.13294
[truncated: 1,023 more rows]

## Sheet: Shoot_DEGs
Fold change of differentially expressed genes
GENE ID	C vs P.putida+C.vulgaris	C vs As	C vs As+P.putida+C.vulgaris
Os04g0650700	-1.78785	1.18216	-0.547521
Os10g0479500	2.92311	2.55717	2.71748
Os10g0550900	-2.21756	-1.51839	-1.35115
Os03g0247900	-1.97134	-1.31856	-2.55231
Os04g0391500	-1.78497	-0.49164	-1.18304
Os03g0389700	2.71005	2.74071	2.16123
Os04g0640600	1.71528	2.06108	1.62916
Os04g0463500	-2.68481	-2.0018	-2.39046
Os09g0255400	-3.07024	-1.42125	-1.97763
Os03g0797400	-1.39458	-0.347957	-1.87663
Os05g0105050	-2.34314	-2.7864	-1.99581
Os05g0105000	-1.52187	-1.68977	-1.39942
Os12g0623900	0.885715	1.61823	0.227372
Os12g0624000	0.649543	1.6801	0.126543
Os03g0760700	1.53258	1.93692	1.39175
Os03g0236200	-1.39424	-1.57278	-2.89447
Os04g0447800	2.04212	5.22214	2.3587
Os01g0555200	3.61977	2.93644	2.73777
Os12g0623600	-1.44277	-0.180489	-1.71782
Os09g0498500	-0.714519	2.47042	0.0382117
Os03g0252100	0.733507	2.39659	1.27082
Os03g0258200	-1.83548	-0.821146	-2.12971
Os03g0258900	0	18.6191	0
Os03g0790500	-1.3912	-0.853649	-1.67974
Os06g0214800	0.255384	1.65505	0.115698
Os07g0162400	-1.86342	-0.915333	-1.29661
Os07g0606800	0.622764	4.28479	-1.19307
Os08g0475100	1.79564	2.26367	1.50116
Os09g0460700	-2.12918	-0.856689	-1.51282
Os09g0461700	1.67642	2.43935	1.63467
Os05g0171900	-2.20546	-1.49887	-2.47883
Os02g0762100	1.05769	1.51516	0.924889
Os06g0486900	-1.70305	-1.96145	-2.20512
Os08g0556200	-0.913478	0.789629	-0.0976856
Os11g0455800	1.3424	1.52935	1.07491
Os01g0159200	2.61775	7.42628	-1.11422
Os01g0668100	3.1428	9.30528	1.63469
Os02g0308400	14.8409	24.5317	0
Os02g0308800	7.58882	10.8892	6.62899
Os03g0128000	2.22993	5.12357	2.1142
Os05g0163300	2.64331	5.93889	2.42602
Os05g0459700	1.03423	5.51956	2.38751
Os05g0563550	14.2936	19.4287	17.2903
Os05g0563600	2.91479	4.64134	2.27843
Os08g0321000	2.66769	4.71949	2.5116
Os08g0490600	0.563334	3.86974	0.186702
Os09g0248100	4.1103	6.75321	3.29782
Os09g0476800	0	18.1364	15.454
Os09g0482780	3.28712	5.05248	1.34276
Os05g0561600	-1.76649	-1.53489	-2.38599
Os02g0616100	15.5212	23.8111	15.1666
Os03g0637600	2.25052	3.22053	2.28878
Os04g0505200	3.63929	7.1888	2.46515
Os05g0180300	0.683641	2.69075	0.416298
Os07g0604800	0.944502	3.08104	0.699946
Os02g0192500	2.82969	4.0711	2.97694
Os08g0434632	-2.19304	0.00937598	-0.616648
Os01g0750300	3.24075	4.79309	2.52839
Os03g0837100	1.29052	3.63378	0.883113
Os05g0176100	2.30977	3.88514	1.64573
Os07g0208500	2.62888	3.74334	1.93303
Os07g0252400	1.34375	2.65376	0.53692
Os07g0424400	2.68365	3.09774	1.94431
Os07g0553000	15.8914	15.3855	12.3218
Os08g0160500	2.652	4.52767	1.8504
Os09g0422500	3.26351	4.31043	3.017
Os09g0478300	2.78294	-0.0819718	1.36472
Os10g0341700	1.4779	1.51532	1.14558
Os10g0467800	3.48125	5.10179	3.02496
Os03g0301200	-2.03788	-1.82154	-4.69721
Os05g0386800	2.5796	3.62604	1.61434
Os07g0690900	-1.83527	-0.809132	-2.05093
Os10g0497700	-4.28152	-3.56627	-4.95783
Os01g0134900	4.16699	5.94741	3.46862
Os01g0296700	3.5416	6.03765	2.01796
Os01g0663300	1.76846	4.10867	2.33719
Os01g0746700	2.23826	3.19406	2.21085
Os04g0640700	3.81322	6.84948	2.96283
Os05g0305000	0	17.8566	0
Os05g0304900	12.0862	18.6886	14.438
Os05g0319100	3.71996	6.58535	2.93985
Os09g0520800	0.12034	2.5726	0.266935
Os11g0673200	0.051738	2.40169	-0.33057
Os01g0618900	1.57082	2.3546	1.34596
Os02g0256100	1.04986	6.31043	-0.0662444
Os02g0781000	2.00334	3.00738	1.89356
Os03g0124900	2.0772	4.73091	1.55486
Os04g0137201	0.682413	4.97449	1.48244
Os05g0542800	0.884919	1.4222	-0.208212
Os05g0578600	-11.8725	4.25114	-11.8725
Os08g0380100	4.89177	9.10407	4.80943
Os10g0457200	2.26607	3.88534	1.70783
Os11g0249400	1.84785	4.84661	1.80177
Os02g0275200	-1.58907	-1.17716	-1.28852
Os06g0211700	12.9884	15.8915	13.9964
Os06g0212600	0	17.9583	15.1351
Os03g0184300	1.49861	2.0683	1.26597
Os05g0426400	2.87241	4.26871	2.19035
Os02g0639500	0	20.1598	14.2425
Os02g0658800	2.06488	6.29751	2.09263
Os02g0696500	0.389853	1.90049	-0.81869
Os02g0823700	13.4264	17.9322	18.4402
Os03g0102500	0	17.0359	13.3105
Os03g0108300	18.9347	23.5582	17.2967
Os03g0239000	1.50159	7.21751	-0.0390805
Os03g0377100	0	19.0219	0
Os03g0645000	12.4922	18.5766	14.5161
Os03g0854600	1.62453	3.55164	1.19628
Os04g0228400	1.17763	2.65146	3.34672
Os04g0552000	0	19.4263	0
Os04g0604300	-1.74614	-0.501838	-4.30037
Os05g0477600	0.987998	1.47838	2.38022
Os06g0621900	12.8673	16.5096	0
Os06g0696566	0	18.4605	0
Os06g0696600	1.46157	2.84156	0.988249
Os06g0697000	1.57801	3.03219	1.41094
Os07g0480800	-0.136562	1.76964	1.40608
Os07g0529700	1.14808	3.0342	1.38617
Os08g0237000	2.06371	3.23329	2.22745
Os09g0472700	4.14902	1.62654	1.4521
Os09g0472900	4.2709	3.04271	2.18879
Os10g0542400	-2.48051	-0.49947	-2.10003
Os10g0555600	1.80677	5.38696	1.06284
Os10g0555700	-16.3041	2.19864	0.970818
Os10g0555900	1.43828	2.67212	2.31011
Os10g0556100	1.04356	4.36089	2.2608
Os10g0577500	1.57612	0.586891	1.77521
Os01g0892500	-2.36715	-0.331999	-1.92654
Os04g0602500	15.4411	18.8663	14.9437
Os07g0634600	2.53701	4.48909	1.89131
Os10g0550500	0.972077	4.66745	0.440342
Os01g0312500	1.02282	4.57091	1.68318
Os01g0743200	14.1643	20.54	13.1374
Os02g0783000	0	17.7074	0
Os04g0553650	0	21.6874	0
Os05g0361500	1.93632	2.47484	0.785375
Os06g0193200	16.349	22.9788	15.3923
Os07g0675100	15.4066	19.9312	15.2177
Os08g0206950	12.1156	16.5113	14.4634
Os07g0572600	0.435963	2.47018	-0.191614
Os03g0249500	0.791132	1.57209	0.724922
Os12g0210800	0.931102	2.00681	0.638337
Os12g0443500	-0.286899	2.16093	-0.716726
Os12g0443600	-0.865049	0.838707	-0.774461
Os05g0595100	-1.68315	-1.58052	-2.27217
Os03g0278000	0.315692	1.89829	0.00793026
Os07g0674100	2.58842	1.2864	2.48045
Os02g0125400	5.06351	6.84889	3.4905
Os04g0552300	3.44506	7.6246	3.58112
Os12g0588800	15.67	17.8716	15.7245
Os04g0352400	6.86526	0.810208	4.5787
Os06g0670500	1.37537	-0.26072	0.151372
Os03g0646100	1.84019	3.93189	1.57445
Os04g0583700	2.26453	2.64103	2.05408
Os05g0443800	1.85267	2.6974	1.36231
Os12g0284000	-2.86095	-3.31313	-2.86351
Os01g0232200	14.558	18.2669	14.0113
Os01g0236400	0.745504	3.78254	0.766616
Os01g0514600	3.20218	4.61114	2.0079
Os01g0625200	2.89874	4.12466	2.01475
Os01g0713900	0.444734	-2.24866	-1.11151
Os01g0744000	2.8169	4.56412	1.55731
Os01g0805900	3.02597	6.40928	2.40142
Os01g0897700	3.02092	4.14419	1.96018
Os02g0167300	0.854124	3.65264	0.520109
Os02g0708400	1.23914	3.05553	1.08227
Os02g0739100	-2.37286	-1.98457	-2.69435
Os02g0740900	3.26924	3.77221	2.12303
Os02g0775400	0.867071	1.9939	0.425125
Os03g0246500	2.13301	3.16998	1.843
Os03g0301800	3.99733	5.37213	3.45733
Os03g0431800	1.71642	-0.553644	1.4709
Os03g0661300	1.2986	3.94249	1.07984
Os03g0667100	-1.51693	-1.32355	-1.77024
Os03g0679800	-1.6283	-2.33886	0.030714
Os03g0719000	2.3049	5.27064	0.175765
Os03g0726100	1.42268	2.759	1.12681
Os04g0629700	3.97083	4.74467	2.91193
Os04g0649200	1.74726	3.22118	2.34723
Os05g0117798	1.97279	2.82932	1.76758
Os05g0153000	2.35177	4.13839	1.31599
Os05g0382600	1.87114	1.99683	1.32008
Os05g0585400	5.97095	8.2521	5.52186
Os06g0128700	2.12988	2.70246	1.6997
Os07g0193200	0	16.2585	14.6183
Os07g0506600	1.4966	2.30041	1.32166
Os07g0574800	-0.409926	1.24991	-0.156973
Os07g0642800	2.17404	4.80342	2.15685
Os07g0691700	-1.13943	4.88712	-0.548037
Os08g0150700	-1.85568	-1.18652	-1.19071
Os08g0547500	2.91404	2.84355	2.27848
Os09g0114500	0.795948	4.19607	0.760385
Os09g0450300	1.69454	2.36838	1.85321
Os09g0518500	-2.01456	-2.00027	-1.77826
Os10g0512800	1.34113	2.71082	1.22922
Os11g0141900	18.9064	19.6735	17.6914
Os11g0247300	1.62586	2.43624	1.04754
Os11g0252400	1.78862	1.27358	1.24937
Os11g0648100	2.03673	2.69196	1.94259
Os12g0163700	-14.4164	3.69845	-14.4164
Os12g0169100	1.62103	4.05043	1.52132
Os12g0547500	0.260785	2.78206	-0.202372
Os01g0905200	-2.00208	-1.54232	-3.28094
Os01g0905300	-2.50984	-1.97376	-4.32061
Os02g0437200	-1.84284	-1.65704	-2.50015
Os03g0787000	-1.44619	-1.07033	-2.32862
Os04g0382800	15.0506	19.0834	14.4935
Os04g0554200	4.85574	5.39573	4.46974
Os04g0685500	-1.46826	-1.75924	-1.33473
Os05g0473500	-1.40818	-1.10112	-1.63395
Os06g0255900	-1.96464	-1.69896	-2.45164
Os07g0637400	1.63566	3.69074	0.95306
Os08g0530300	-1.57713	-1.0926	-1.11432
Os12g0639800	-1.36699	-1.70101	-1.48039
Os01g0662700	1.80869	1.92745	1.65397
Os02g0276200	16.1303	18.0624	15.8395
Os02g0572400	-1.39857	-1.47422	-1.55917
Os07g0529600	-0.961757	-0.127142	0.572532
Os01g0574800	1.11373	2.90482	1.64141
Os03g0262700	0.955651	2.40279	0.525455
Os03g0836400	13.6473	17.3788	0
Os04g0589800	-2.33219	-0.58202	0.787564
Os05g0199100	1.93204	2.80821	0.922195
Os05g0584200	-1.79313	-1.4321	-2.01776
Os06g0163300	2.50302	3.87456	1.87896
Os07g0524200	0	19.733	14.0486
Os12g0127200	-2.13426	-1.77011	-3.03501
Os12g0158900	16.1898	18.894	16.2428
Os12g0159000	-1.10555	-0.425466	-1.58657
Os06g0703500	1.36285	2.02046	1.26339
Os03g0197300	-2.51494	-1.01062	-1.54545
Os03g0640000	-0.285075	3.81319	-2.77298
Os07g0144500	0	19.9388	14.9671
Os11g0614500	3.63196	5.78037	2.71552
Os12g0611300	1.60124	2.90659	2.07977
Os01g0117900	2.16193	2.15349	2.22521
Os01g0123700	-2.50831	-0.834494	-1.03858
Os01g0210400	0	16.7557	12.6152
Os01g0217000	0.812794	3.05941	0.814582
Os01g0307686	-1.22589	-1.44293	-2.41769
Os01g0646300	0.753383	4.10295	1.29901
Os01g0672100	2.18355	3.74935	1.78826
Os01g0716500	-0.406467	-0.689373	-1.66519
Os01g0803300	0.957665	3.02388	2.123
Os01g0816100	-1.85062	-1.00986	-2.28127
Os01g0823500	1.55557	4.59828	1.68585
Os01g0862800	-1.76057	-0.583412	-3.04229
Os01g0864500	-2.26715	-2.08318	-4.23319
Os01g0881300	1.81886	2.65616	2.15774
Os02g0679700	1.16651	4.42021	-0.862144
Os02g0729100	-1.42594	-1.48537	-1.88091
Os02g0768300	12.9297	17.3626	12.9259
Os02g0789600	-2.36669	-1.79353	-2.54417
Os03g0133000	-1.91425	-1.06512	-1.91765
Os03g0241900	-2.77348	-1.68197	-3.09793
Os03g0291800	1.08463	2.29892	0.977231
Os03g0327100	-1.53173	-1.12398	-1.78464
Os03g0341300	2.45124	1.87436	2.11302
Os03g0554950	-1.03609	-3.07812	-2.03441
Os03g0624600	15.6689	19.4103	15.2407
Os03g0675600	18.3151	18.4078	17.1489
Os03g0799100	0.687601	1.65494	0.591532
Os03g0815100	-1.1489	-1.15589	-2.11028
Os03g0817800	5.45302	7.67084	4.46372
Os04g0460600	0.865691	2.04494	0.725363
Os04g0538400	0.706027	4.38471	1.56562
Os04g0615700	-1.76651	-1.27719	-1.44053
Os04g0677700	1.25527	2.07084	0.716971
Os05g0356700	17.2965	19.6409	13.2397
Os05g0393400	-0.0585198	-0.322947	4.06875
Os05g0409500	-2.32347	0.670406	-0.44075
Os05g0442700	-3.39397	-1.36809	-4.85081
Os05g0477200	15.2788	16.0146	14.3399
Os05g0563000	4.56234	5.47135	3.72436
Os06g0105700	0.873618	3.9226	2.19698
Os06g0109200	2.24011	1.89983	2.74055
Os06g0109300	3.01465	3.20213	2.27565
Os06g0131700	2.12441	2.5348	1.57202
Os06g0199100	-0.273098	-1.52341	-0.113228
Os06g0234600	14.2109	19.5769	0
Os06g0653100	1.86849	6.46495	2.07823
Os06g0717100	-3.17428	-2.16933	-3.35355
Os06g0726300	-1.57238	-0.240671	-1.52131
Os07g0274700	-1.77259	-1.33225	-1.89861
Os07g0524900	-2.43223	-0.149968	-1.11827
Os07g0527000	17.0336	17.4363	15.9293
Os07g0545800	-2.9017	-2.0563	-2.92843
Os07g0566500	-1.11828	-2.02848	-3.27114
Os07g0583600	-2.45923	-1.54412	-2.08914
Os07g0601600	18.3373	22.5897	17.593
Os07g0659800	14.204	16.8942	14.2183
Os08g0535200	0	19.2511	12.6285
Os09g0425900	-1.86466	-1.47889	-2.45854
Os09g0552900	0	18.7313	16.8394
Os10g0359500	-1.67609	-1.7999	-1.87171
Os10g0422600	1.6337	2.6361	1.50627
Os11g0508600	2.02419	2.90902	1.81905
Os11g0705200	-1.16951	-0.892049	-1.58487
Os12g0156100	-18.3163	-0.868538	-2.91481
Os12g0476200	1.10711	1.67118	0.668177
Os12g0554100	1.67973	3.03038	2.02383
Os01g0799500	2.62689	7.01946	3.29505
Os03g0126700	0.59102	2.11371	-0.684355
Os06g0354700	-1.19234	-1.64036	-1.24449
Os06g0649800	1.73297	2.33202	1.85709
Os09g0420300	1.24143	3.0477	0.711845
Os12g0421000	2.57223	3.95822	1.80747
Os01g0814200	2.79998	2.39381	2.63555
Os02g0108700	-0.469622	-18.9889	-3.74576
Os02g0528100	16.1086	20.9865	15.6672
Os04g0408600	5.23037	6.05768	4.35403
Os04g0432250	-0.76187	-2.24564	-1.12282
Os04g0636400	2.09523	4.58235	1.92443
Os06g0255200	-1.19431	-4.32649	-2.12195
Os07g0645500	0.0981049	1.81982	0.145796
Os08g0120200	1.14415	2.2132	0.918355
Os09g0487200	0.972915	3.24968	0.818384
Os10g0461100	1.89392	1.22082	1.77403
Os10g0532200	-14.4631	2.26895	-14.4631
Os12g0236100	2.08158	2.91744	1.43752
Os06g0132550	18.9567	21.7524	16.3979
Os01g0835900	1.12887	1.35876	1.56674
Os04g0253000	0.82867	0.609743	1.67793
Os05g0438700	17.9499	20.1866	18.2551
Os05g0574300	1.52738	1.24373	2.26558
Os08g0490900	1.74027	2.64554	2.26168
Os09g0553100	1.07739	0.738668	1.88408
Os10g0539500	1.28499	1.00919	1.9448
Os01g0110800	2.80915	4.37309	2.55023
Os07g0640300	16.7449	19.7575	16.6914
Os09g0110300	1.83563	-0.186952	0.890092
Os02g0647900	0.434381	3.09435	0.66601
Os02g0730000	1.19268	2.77712	0.687846
Os04g0540600	0	18.2209	13.1335
Os06g0592400	2.87404	5.11172	2.49982
Os10g0480900	-2.46161	-2.17306	-3.12661
Os07g0529000	-0.0954793	-1.5803	-0.305444
Os04g0486950	-0.142151	-1.96071	-0.953603
Os01g0660300	1.24129	2.4768	1.20467
Os04g0517500	-1.68201	0.817361	0.0570368
Os03g0187600	-1.67364	-1.54657	-2.14257
Os04g0527000	0.23502	1.59241	-0.440781
Os09g0466300	-0.756771	1.89079	-16.1246
Os01g0566500	1.82796	3.46401	1.52768
Os03g0250200	3.09481	5.26949	2.37172
Os04g0550600	2.00902	2.31225	0.951834
Os07g0282300	1.91544	1.43859	0.893932
Os11g0156600	-2.33152	-1.65785	-1.50307
Os04g0448900	-1.73284	-1.46794	-1.44541
Os01g0768333	-1.42565	-1.48749	-3.48984
Os02g0445100	0	20.3052	15.4951
Os02g0445600	0	19.5146	14.1347
Os02g0726500	1.2289	2.54548	1.30554
Os03g0194600	-1.49671	-1.6976	-2.4227
Os03g0194900	-1.74461	-1.26708	-2.2995
Os03g0660300	-17.4638	-1.59546	-2.63291
Os04g0337500	3.76971	4.69405	2.99006
Os04g0337800	15.7488	16.7817	15.483
Os04g0339400	1.89335	-1.12856	1.08603
Os04g0495400	2.07707	6.45945	1.31077
Os04g0662200	15.8484	20.0795	13.8886
Os05g0556400	5.15035	7.49938	4.32653
Os06g0137400	16.6987	19.8205	14.6735
Os06g0284200	2.38911	2.7328	1.6146
Os08g0335600	0	21.2937	13.6479
Os08g0524400	-0.0235417	2.909	0.264232
Os08g0550700	14.1753	21.1228	0
Os09g0437100	2.18636	5.18967	0.791082
Os09g0437400	15.6448	18.4908	14.06
Os09g0498800	2.97147	4.62616	3.38725
Os09g0546900	14.352	19.7323	16.461
Os09g0547000	0	16.8854	0
Os09g0547100	0	19.0628	0
Os10g0510500	-1.26981	-1.34545	-2.19201
Os11g0147800	1.14732	2.73959	1.45772
Os11g0645200	2.44254	2.56791	1.95652
Os02g0743400	0.813855	2.43638	0.892078
Os08g0529000	12.5011	16.4581	14.1256
Os06g0691400	1.33804	2.30522	0.389838
Os07g0580500	-1.05179	0.832174	-1.11639
Os03g0305400	-0.0247185	1.97625	0.207608
Os04g0493100	-1.64807	-0.424562	-1.56877
Os05g0355400	-1.67924	-0.742067	-0.79578
Os02g0654700	-1.92678	-1.08058	-2.63615
Os02g0797100	17.0127	16.7773	17.9794
Os04g0610400	-1.05397	-0.755218	-1.82134
Os05g0497200	1.14362	1.72537	0.0107015
Os08g0120900	0	15.9323	0
Os08g0356500	-1.52355	-0.564374	-1.06837
Os08g0356700	-2.67139	-0.660707	-2.21613
Os08g0474000	-3.90907	-2.27475	-5.20005
Os09g0304500	2.31124	3.18059	2.4458
Os09g0457900	-2.86152	-3.01129	-5.45935
Os10g0450000	0	16.0593	13.1605
Os10g0562900	-1.74243	-0.853591	-2.28218
Os12g0480800	0	17.6946	0
Os01g0757200	-1.70343	-0.544145	-1.44764
Os03g0122300	-0.838002	0.188296	-1.79466
Os03g0439500	3.03199	3.00735	1.50407
Os04g0581100	-1.92982	0.0169838	-1.82634
Os04g0667400	2.05707	0.796439	1.1034
Os08g0390200	3.54916	5.1037	2.48589
Os09g0248900	4.48223	3.65019	3.0829
Os09g0451400	0.362016	2.15306	0.817096
Os10g0536400	-2.06915	-0.772608	-1.98118
Os04g0578000	-2.45847	-1.35602	-1.98064
Os03g0760800	2.89842	3.29957	1.98646
Os04g0465300	0	21.6764	0
Os05g0376800	0	20.1699	0
Os06g0266800	2.45288	5.34434	2.77831
Os09g0414900	13.7572	17.8318	13.8466
Os10g0115550	-2.37054	-19.6798	-1.55156
Os08g0417000	3.35837	5.45232	2.18608
Os03g0856700	2.20623	2.36798	2.53786
Os09g0115500	-1.7374	-1.24094	-1.80658
Os03g0767000	-2.4076	-0.681072	-2.77261
Os02g0194700	-2.27501	-0.856116	-0.800412
Os04g0447100	-2.4477	-1.59556	-2.74766
Os08g0508800	-3.1364	-2.4995	-2.37534
Os08g0509100	-2.09566	-1.49867	-1.1974
Os12g0559200	-4.85679	0.0260429	-0.161118
Os02g0719600	-3.22872	0.889972	-3.2303
Os05g0102000	0.974976	4.51815	0.928939
Os06g0314600	4.59096	5.3076	4.2215
Os06g0211300	0.494612	1.87323	0.415524
Os07g0148600	14.4366	17.3296	12.9163
Os09g0555150	2.58387	1.91525	2.04233
Os10g0190100	17.088	19.3348	14.6655
Os11g0260200	19.0905	22.0522	17.4122
Os11g0450400	0	15.9765	0
Os11g0503900	2.32249	4.904	1.8582
Os03g0404800	18.9222	20.7948	18.0137
Os03g0108500	16.122	18.4696	15.161
Os02g0589700	3.39119	2.60283	2.99486
Os02g0590200	5.3666	5.54691	4.81902
Os02g0590400	3.39243	4.22726	2.81546
Os10g0163370	3.53242	3.96955	2.05913
Os03g0780800	2.15774	4.31195	1.41856
Os03g0805400	-1.77502	-0.903207	-1.63126
Os09g0338500	1.05742	3.01961	1.60822
Os12g0628400	14.0237	18.2776	14.2917
Os03g0290300	-2.37594	-1.09227	-2.37345
Os07g0693800	1.22934	0.735625	1.76153
Os08g0200100	3.55909	6.30857	3.24573
Os09g0539800	-0.333094	1.38104	-0.0877301
Os01g0300900	3.19736	5.04166	2.25579
Os08g0162800	0.557499	1.61026	0.681406
Os12g0538800	0.628699	3.0122	0.647025
Os01g0529800	1.46864	4.14304	0.677718
Os02g0205500	-3.67115	-1.99344	-4.13051
Os02g0731900	0.77672	1.84808	0.250831
Os03g0245700	0.336005	1.85355	-0.000378927
Os03g0382100	2.60288	2.76134	2.5467
Os04g0116800	4.44444	5.50296	3.83159
Os06g0260500	16.7479	21.1209	15.3286
Os09g0360500	16.0627	19.6742	12.7895
Os10g0472900	6.71806	7.67057	5.49589
Os09g0277800	3.13259	4.47393	2.7735
Os04g0445700	1.50348	1.19929	1.43081
Os06g0196600	-0.184182	1.68788	-0.208793
Os07g0616200	0.292789	2.83204	1.3434
Os05g0132100	1.06873	2.60956	1.34108
Os11g0169800	15.0172	17.9327	14.3687
Os01g0939600	3.46802	6.17049	2.1863
Os05g0495700	-3.06059	-2.48052	-4.12254
Os02g0802700	-1.36125	0.399235	-1.37594
Os07g0675133	17.5018	21.2508	16.095
Os04g0353600	15.9937	21.5973	15.1437
Os04g0354600	18.6668	19.7443	17.3986
Os07g0489100	-16.9504	-4.40796	-4.20071
Os08g0557800	2.05215	5.83707	1.09452
Os01g0315700	-1.10529	6.12961	0.931633
Os01g0315600	0	17.4966	11.6175
Os03g0603600	0.432878	1.55117	-0.0318502
Os01g0102000	1.43386	6.85123	2.48664
Os03g0708000	1.56405	5.41375	1.0758
Os11g0546600	0	17.9189	14.1709
Os06g0604200	1.39622	1.55705	1.10818
Os06g0604300	-0.850611	1.61306	-0.324833
Os08g0532800	-0.133992	1.64244	-0.234863
Os11g0427800	4.0548	5.68397	2.54867
Os12g0115300	1.54086	1.37161	1.78159
Os01g0631400	14.8402	19.5827	15.6422
Os01g0855000	-0.158487	4.05612	-1.02812
Os05g0457800	-1.04057	-0.498979	-2.20159
Os10g0413400	4.20292	7.63629	4.72523
Os11g0679700	0.0257059	2.43248	-0.261339
Os01g0717000	-2.61142	-1.23701	-2.55003
Os04g0634700	-1.4194	-1.47126	-1.57631
Os12g0224000	-1.42088	-0.908379	-1.73283
Os01g0361700	15.7835	16.6498	14.922
Os06g0498450	-2.24971	-1.66664	-2.00757
Os08g0473900	-1.03598	-0.576728	-2.64703
Os03g0141200	-2.42022	-1.41294	-2.99107
Os03g0351300	-0.696978	0.374238	-1.2267
Os07g0543300	-0.453133	1.18437	-0.140831
Os08g0113100	0.450372	1.57936	-0.0825848
Os04g0413500	0	16.8737	0
Os01g0332100	-1.82931	-1.41758	-1.97645
Os03g0401300	0.896927	5.43917	0.847935
Os03g0401366	13.818	18.4624	15.4486
Os10g0555100	-3.01964	-1.52866	-3.34061
Os08g0191500	17.3672	17.479	16.0329
Os07g0671400	19.1113	20.7536	18.8605
Os04g0578600	5.24935	1.18296	6.20091
Os01g0595201	0	18.3029	0
Os01g0758000	1.04393	0.235594	-15.8716
Os03g0288000	3.39367	-0.151728	0.88599
Os03g0861400	0	17.4976	12.6298
Os04g0390100	0.414132	2.55596	0.734925
Os04g0581800	14.9791	17.9463	14.0128
Os07g0689600	3.99172	2.56934	3.07652
Os08g0403300	1.87577	2.56839	1.20666
Os12g0570700	2.58761	-1.65878	1.49998
Os12g0571000	6.13601	0.4219	5.17977
Os12g0571100	6.86363	2.10776	4.86709
Os01g0899387	-1.73046	-20.6211	-1.7362
Os03g0128200	-0.730361	-1.97929	-0.952881
Os03g0192700	-1.14295	-1.12961	-1.89006
Os01g0658700	2.5335	5.5704	0.503209
Os04g0447700	-1.22353	-2.00958	-1.84667
Os05g0456300	6.02864	7.74934	5.49826
Os10g0465900	1.74338	2.47904	1.36037
Os12g0131150	-3.80202	-1.8912	-3.84919
Os03g0316200	-1.08169	0.84181	-0.679032
Os08g0445700	-1.76468	-1.01584	-1.75305
Os02g0661100	-2.65179	-2.09835	-2.91562
Os08g0409100	-2.11947	-1.47274	-1.9185
Os10g0521000	-0.954546	-0.9441	-2.37351
Os01g0191200	1.47478	1.3732	1.99775
Os01g0693300	-1.26859	-1.68207	-1.64595
Os01g0850100	-1.56391	-1.64353	-2.06642
Os01g0941800	14.1964	18.6192	14.9051
Os04g0410600	13.858	18.6477	0
Os05g0189300	19.162	24.1167	16.7948
Os05g0189900	3.94118	5.85946	2.02511
Os05g0190300	6.45002	8.39842	5.24652
Os05g0190500	8.22577	10.9813	6.99244
Os06g0607100	-0.686754	2.31996	-0.559783
Os08g0531000	2.24192	2.29234	1.49491
Os11g0549620	0	22.3111	12.3107
Os12g0637200	0.262673	0.824946	1.69909
Os02g0812000	16.1945	18.6121	13.7078
Os03g0189400	-2.01169	-1.20977	-1.73303
Os03g0189600	-1.90411	-0.232799	-1.55257
Os04g0630300	4.28095	3.68376	3.32397
Os07g0621800	-0.451147	2.34889	0.0210931
Os08g0277200	-3.08844	-0.725018	-2.32921
Os08g0441500	2.1922	1.79044	1.93791
Os09g0262000	0	17.9878	14.4155
Os09g0491788	1.47272	2.10684	0.877652
Os09g0491820	1.33643	0.934285	1.61105
Os09g0491852	-1.49796	-2.05016	-1.24359
Os10g0576900	0.891946	2.76373	0.443945
Os11g0210500	-0.755006	2.00163	-0.0142209
Os11g0210600	-0.098433	1.72584	-0.0777828
Os01g0243700	-0.022867	5.54732	2.56751
Os03g0421800	2.60785	4.83023	2.15826
Os07g0600700	4.02148	6.65834	3.56565
Os01g0801500	13.2621	18.7251	15.301
Os01g0940700	-0.56165	-1.73054	-1.6819
Os01g0941200	3.22636	3.40675	1.0135
Os01g0942300	3.41713	7.19006	1.7046
Os01g0944700	3.74283	3.44001	1.24046
Os01g0946600	15.4116	18.137	15.0369
Os02g0771700	1.69377	3.34761	1.47738
Os03g0397600	1.23528	2.49937	-0.117133
Os03g0722500	3.67946	3.80044	2.92122
Os04g0412300	-1.99095	-0.981813	-2.74199
Os04g0681950	16.0391	19.5071	14.7436
Os05g0495900	-1.52478	-0.348745	-1.87934
Os07g0510200	1.60851	2.63822	1.64713
Os09g0272300	1.41354	3.2717	1.04773
Os01g0349800	16.9521	18.1883	16.1274
Os01g0388101	18.5341	18.2711	17.5908
Os01g0602500	-2.78997	-1.80798	-2.02712
Os01g0628700	-2.19791	-1.17822	-1.45221
Os01g0854800	12.3828	20.0724	12.4213
Os01g0957600	14.8002	16.3099	15.5704
Os01g0957800	5.55079	6.87251	3.86255
Os02g0569000	3.62682	-13.3635	4.72665
Os02g0569900	-2.70857	-1.3389	1.71437
Os02g0666500	12.3087	20.8036	13.9643
Os03g0140200	2.13448	4.44678	1.83494
Os03g0140400	2.424	4.24132	1.47964
Os03g0227700	-2.50807	-1.1965	-1.79289
Os03g0658800	22.2205	24.835	20.8517
Os03g0760200	-0.185461	-1.9802	-0.991152
Os03g0760300	2.50671	1.10942	0.72701
Os04g0178400	0.490291	0.0686619	3.09496
Os04g0407900	0.950823	2.84678	1.50617
Os04g0560100	2.41432	8.26157	3.49943
Os04g0570500	15.8589	15.6023	15.5461
Os06g0102100	1.2525	0.88861	1.80581
Os06g0568600	4.9921	3.08737	6.78176
Os06g0569500	-1.21894	-1.36526	0.8216
Os06g0639800	20.9372	22.2069	20.4671
Os06g0640100	18.8676	18.169	17.2073
Os07g0217600	-1.21714	-1.64951	-1.05518
Os07g0518500	1.80792	1.48738	0.544855
Os07g0635500	1.49422	-1.33293	-0.103108
Os08g0262500	17.0629	22.1148	14.7133
Os08g0507100	-2.57683	-1.86821	-1.58789
Os08g0508000	-1.08745	-2.24208	-0.939229
Os10g0144700	3.94715	3.62789	3.06455
Os10g0167250	2.70004	1.7929	1.57311
Os10g0317900	3.58107	3.46528	2.57888
Os10g0486100	2.5757	4.75991	1.54634
Os10g0512400	-1.08208	1.00769	0.0679379
Os10g0513400	1.60343	3.14941	-0.149853
Os11g0151400	-4.44573	-2.30858	-4.95964
Os11g0289700	1.87819	2.92066	1.40193
Os12g0150200	-4.12127	-1.37849	-4.05568
Os12g0582700	-3.01023	-0.216977	-3.14054
Os03g0664800	-1.53996	-1.30689	-1.08236
Os01g0214600	4.58389	5.21321	3.68872
Os01g0215700	13.7722	18.3533	12.7996
Os01g0216400	15.0027	18.1362	0
Os01g0329900	3.27172	4.40977	2.80091
Os01g0330100	3.83854	4.88273	3.04829
Os01g0649900	3.14915	3.10667	2.37508
Os01g0832100	16.3915	18.3098	13.8103
Os02g0617400	0	18.5834	0
Os02g0732800	14.6789	20.3491	0
Os03g0310000	0	17.3767	0
Os03g0859100	15.9522	22.567	15.0121
Os05g0159300	2.81091	3.64662	2.22055
Os05g0210100	0.942637	2.75809	0.711031
Os05g0419800	0.916112	6.27336	-12.4837
Os05g0518300	-13.1382	9.39037	0.931155
Os06g0148200	15.9376	23.6813	15.753
Os06g0156600	1.03317	7.30896	-0.284973
Os06g0351500	0.978776	2.71308	0.793751
Os06g0531900	1.51982	3.92397	1.39935
Os06g0636700	0	21.3197	13.0559
Os07g0586200	1.81401	2.92976	2.14426
Os07g0642200	1.24004	2.56483	2.05335
Os07g0668300	-0.855076	4.24707	-2.87316
Os09g0132200	14.0757	17.6458	15.4152
Os09g0132900	15.7716	22.2962	16.1847
Os09g0247600	0	17.116	12.7985
Os09g0540400	18.4657	21.1157	17.6264
Os10g0438600	0	18.0789	0
Os10g0463200	14.4101	22.2828	14.404
Os11g0521000	0	18.3063	12.6805
Os12g0274200	0	20.4989	0
Os01g0508000	-0.0307348	2.0046	-0.380459
Os01g0813700	5.97959	7.71461	4.83043
Os01g0813800	2.19488	1.87407	2.20704
Os02g0594900	-1.39762	-1.18519	-1.76941
Os03g0703000	-0.108031	1.8187	-0.166024
Os03g0703100	0.0787406	2.70328	0.103952
Os04g0474500	3.49273	2.28146	2.82438
Os04g0474700	1.98083	2.57357	1.12725
Os05g0366600	-0.947873	-2.447	-1.23769
Os08g0509200	1.72121	1.54373	1.32407
Os08g0509400	3.69986	4.25061	3.44063
Os09g0511900	2.72249	5.49616	1.55696
Os06g0675700	1.26866	1.76249	0.885207
Os01g0580200	1.35149	3.03293	0.761339
Os01g0875500	2.28429	2.93444	2.1004
Os02g0219200	13.2989	19.6687	11.7489
Os03g0165400	1.67389	6.54747	2.29676
Os10g0340600	12.7654	17.0212	0
Os02g0733300	14.403	20.3576	12.4383
Os03g0736300	2.62551	3.38009	2.05943
Os06g0247900	0.414665	1.44026	-0.486183
Os09g0533900	2.81035	4.01443	1.90381
Os03g0134900	3.73691	9.04684	2.67618
Os03g0135200	16.0978	20.5503	15.6781
Os07g0152700	5.42886	8.58055	4.19652
Os07g0168300	-1.56309	-0.716252	-1.04107
Os09g0544400	-0.313334	-2.94792	-1.72718
Os10g0481300	17.3047	0	15.3355
Os10g0525500	2.37908	0.274064	1.28854
Os10g0525800	1.82478	-0.249521	0.976328
Os10g0527400	-0.230751	-2.68035	-1.38739
Os10g0528900	3.4496	5.29569	2.76695
Os10g0529300	4.39032	6.24285	3.77734
Os10g0529800	18.6657	0	0
Os10g0530400	-2.03385	-1.26927	-1.22635
Os10g0530900	1.70197	0.543338	0.828922
Os10g0543800	2.52874	6.83965	2.66486
Os02g0537000	-14.3674	7.99593	-0.0439731
Os02g0537100	0	16.6472	14.752
Os06g0711800	2.74274	3.19347	1.67694
Os10g0186200	0	18.8695	15.8587
Os10g0508700	-1.90629	0.152427	0.670141
Os08g0238200	2.73144	2.2907	2.48386
Os10g0498200	0.699356	1.51737	1.10871
Os11g0275200	2.10343	1.87539	1.51001
Os11g0275500	3.48164	3.19059	2.97349
Os12g0636400	-2.85159	-1.87476	-1.59051
Os01g0348900	1.85015	1.90543	1.18165
Os06g0169900	2.62875	4.11021	2.28723
Os08g0401500	1.91004	7.42926	-0.542627
Os09g0363900	0.0624611	4.46756	-0.766711
Os11g0170000	1.66269	3.35934	0.785468
Os11g0438700	1.92495	1.52663	0.94982
Os11g0439100	15.8728	16.9101	13.1175
Os12g0169000	-1.12913	0.238563	-1.46853
Os04g0196200	3.28369	3.11394	2.70182
Os08g0157500	2.15249	3.11694	1.85317
Os10g0118200	2.40448	4.22765	5.3251
Os01g0273800	3.41168	4.1299	2.98103
Os01g0274100	0	15.8112	15.4745
Os01g0368000	1.97656	2.78609	1.42928
Os01g0594800	2.95275	3.66442	2.2288
Os03g0153900	-1.42613	-1.04952	-1.86539
Os03g0154000	1.49012	-0.54999	-0.374216
Os03g0563100	-13.7715	3.72254	1.82427
Os04g0359100	3.86727	4.72343	3.33605
Os04g0360500	2.85573	1.19598	2.03866
Os04g0372700	-3.67259	-2.42172	-3.71185
Os04g0497000	-3.47551	-1.43986	-3.62195
Os04g0671200	-0.893684	-0.95772	-1.83183
Os06g0203200	2.79663	5.12656	2.60548
Os06g0338200	0.562665	1.75607	0.593399
Os07g0119400	13.0795	18.1983	13.1168
Os07g0510900	0.440747	5.72548	-1.8629
Os09g0549300	2.99064	1.39657	0.374711
Os09g0557700	-1.26881	-1.43855	-1.8879
Os10g0508000	0.0239988	3.48852	0.227692
Os12g0225900	15.5612	17.686	14.8736
Os12g0227400	0	16.2475	0
Os01g0205900	0	21.1645	0
Os01g0263300	1.85649	5.97252	1.69016
Os01g0294700	2.3629	2.61256	2.11987
Os01g0326000	1.31034	2.45313	1.42538
Os01g0327400	0.428044	1.57541	0.18171
Os01g0963000	-2.19353	-1.80396	-0.504481
Os02g0161800	15.4131	18.515	14.1122
Os02g0236600	2.28532	6.66405	2.79847
Os02g0236800	2.46463	3.80137	2.43161
Os02g0240100	-3.06506	-1.16959	-2.93619
Os03g0234900	5.7959	8.43405	4.86147
Os03g0339300	22.3995	25.3047	20.9343
Os03g0339400	20.4594	19.8022	17.7452
Os03g0368900	3.06921	4.16336	3.43838
Os03g0434800	17.3027	17.8171	16.1352
Os04g0498700	0	17.1054	0
Os04g0656800	15.0076	20.2015	15.0402
Os05g0134400	2.78057	5.00141	2.14007
Os05g0135500	3.5358	4.98946	2.82426
Os05g0499300	0	21.7446	13.0093
Os05g0499400	1.50586	3.00628	1.48702
Os06g0274800	1.89963	5.42799	0.970568
Os06g0681600	1.29891	2.43227	1.47422
Os06g0695500	1.56288	2.56885	1.78709
Os07g0104100	19.2081	22.6691	18.2997
Os07g0156200	16.9827	15.8914	15.158
Os07g0677400	-2.43024	-0.269106	-0.548333
Os07g0677500	-8.95023	-3.21097	-8.93055
Os09g0471100	-1.90577	-0.925928	-1.21392
Os09g0507500	17.0305	19.5414	14.7642
Os10g0109300	1.24152	4.00533	0.797195
Os10g0109600	1.76403	0.305868	0.385496
Os10g0536600	18.0938	0	19.3209
Os11g0661600	0	18.9126	0
Os12g0530100	2.46956	5.96646	1.48037
Os01g0281600	3.0889	4.2442	2.45508
Os01g0788700	2.21931	4.05632	1.93977
Os02g0162200	-15.0707	3.7355	-15.0707
Os02g0653200	16.8724	20.6472	15.602
Os03g0709300	0.0655887	1.9555	-0.5569
Os03g0807500	1.81026	6.01605	1.64335
Os03g0850900	2.80553	3.70051	1.90068
Os04g0545400	-14.7267	3.67308	-14.7267
Os04g0545600	20.3826	23.7002	19.2493
Os06g0216700	1.24839	3.21539	1.08364
Os06g0218600	6.03842	8.69453	5.09442
Os07g0112700	2.18743	6.52157	1.68142
Os08g0137400	2.21052	2.61032	2.28831
Os08g0137800	-2.23033	-1.73614	-2.93096
Os08g0482600	-2.66549	-1.91396	-4.09643
Os08g0482700	-1.81216	-0.840556	-2.16641
Os11g0428800	15.7628	15.3674	17.5536
Os12g0454600	5.24354	7.61133	4.5174
Os01g0849000	0.54411	2.04388	0.684089
Os03g0167000	14.4337	18.844	0
Os03g0793800	1.9183	5.52229	0.598437
Os03g0804200	2.06014	5.05066	2.04971
Os04g0554800	4.6821	7.67243	4.00853
Os05g0160300	1.04744	1.83628	1.51662
Os06g0168700	0	18.034	16.0521
Os06g0643500	0.94448	7.9744	1.56544
Os07g0174900	0	18.8947	0
Os07g0175600	-2.94289	-0.420243	-1.57804
Os10g0554800	1.82704	6.45534	-0.228042
Os02g0729400	1.0241	0.670329	1.65587
Os01g0151700	0.572562	7.00507	2.08898
Os03g0115700	2.55074	3.29959	2.88289
Os03g0748100	0	22.672	13.8705
Os03g0833100	2.1598	5.76589	0.988551
Os04g0179100	0.334107	1.0391	3.86817
Os04g0179200	-0.803266	-0.635003	3.3081
Os04g0483500	1.1945	3.72947	0.720191
Os06g0129100	-1.19352	-0.930292	-1.57495
Os06g0299100	2.29562	3.73819	1.41818
Os06g0299300	0	17.4172	0
Os07g0663900	15.9332	0	17.6022
Os07g0664400	1.1917	4.81016	2.59937
Os11g0181800	-2.33489	-1.6246	-1.82073
Os11g0432600	4.52094	6.55606	3.15843
Os11g0499600	4.18527	6.96744	3.24582
Os11g0523110	17.9416	18.5758	18.8016
Os01g0179600	3.67725	2.59173	2.43128
Os01g0597800	-1.2832	-1.99699	-1.88157
Os01g0638000	1.80629	-2.75869	0.552711
Os01g0697100	1.27465	2.43481	0.764995
Os01g0727100	0.30563	4.75415	-0.0410417
Os01g0926600	1.0107	2.11281	0.905221
Os01g0926700	1.53991	3.05912	0.676572
Os02g0207100	-3.05493	-0.741035	-0.318297
Os02g0207400	1.03706	4.36098	1.099
Os02g0589400	1.74203	1.19401	1.91061
Os02g0723200	0.619903	2.42028	0.269944
Os02g0739400	-0.950773	-0.591957	-2.19987
Os03g0300900	1.50281	1.50021	1.47836
Os03g0678800	-1.15361	-0.613447	-2.51684
Os03g0841600	-0.67741	-2.7377	-1.59598
Os04g0305700	2.15651	2.56047	2.15127
Os04g0530900	1.32071	2.66648	1.63992
Os04g0556400	-2.22914	-2.50589	-3.56223
Os04g0556500	-0.56847	-1.5372	-1.79643
Os04g0565400	-1.7765	-1.18639	-0.979357
Os04g0613700	3.38838	5.16391	2.72816
Os05g0527000	1.9007	-2.2398	0.460424
Os05g0527800	3.94875	4.40379	2.8346
Os06g0192100	1.0743	2.31378	1.63952
Os06g0289900	1.93497	2.20319	2.21893
Os06g0291100	1.79242	2.29161	1.96393
Os06g0590800	16.6385	17.8037	16.4023
Os07g0194800	-2.33411	-1.38291	-2.43958
Os07g0241500	2.81477	2.0269	2.0999
Os07g0490100	2.85951	2.40297	2.09431
Os07g0502900	4.57112	8.08716	4.16687
Os07g0510400	3.01087	3.88709	3.23407
Os07g0681700	1.80997	3.15233	1.32886
Os09g0518000	-2.26008	0.22968	-2.76783
Os11g0444000	1.22824	2.08645	1.1613
Os12g0561900	2.88056	4.81376	2.8056
Os04g0600300	-1.36002	-2.13124	-1.94157
Os08g0141400	-0.880599	-0.894892	-1.75297
Os07g0564500	-3.08892	-1.36353	-3.81887
Os01g0682001	-0.989408	-2.16073	-1.73814
Os05g0555600	-1.93745	-1.7067	-0.41363
Os02g0770800	0.957244	-0.304055	-1.01546
Os08g0468100	-1.07224	-1.37361	-1.64613
Os01g0108500	-12.8856	0.790581	4.58944
Os01g0110200	3.40228	6.56514	2.59916
Os01g0111700	-2.40868	-1.17118	-2.48096
Os01g0111800	1.44264	2.74733	1.4026
Os01g0111900	2.07987	3.40486	2.07568
Os01g0119100	2.09509	1.70873	2.62118
Os01g0124000	-1.99152	-0.277706	-0.445682
Os01g0124200	-1.71274	-0.872832	-1.30704
Os01g0125500	1.40744	3.42935	-14.6937
Os01g0127600	-16.3266	0.949968	-1.00525
Os01g0132000	-1.50633	0.17309	-0.431344
Os01g0132500	-2.38987	-1.11836	-1.56798
Os01g0136300	1.30889	2.58566	0.378146
Os01g0138800	2.89974	0.601188	0.988677
Os01g0150950	15.9384	17.4928	14.9225
Os01g0165600	0	18.2513	14.6921
Os01g0166500	2.58931	6.12559	1.63744
Os01g0178300	-1.98826	-1.35133	-1.40823
Os01g0186600	-2.52627	-1.19925	-0.527918
Os01g0186900	-1.48375	-1.49287	-2.55236
Os01g0194000	-1.69763	-0.66233	-2.25352
Os01g0195400	5.32573	8.72435	4.15605
Os01g0198500	2.79212	6.62099	4.03286
Os01g0200700	-1.85844	-1.34129	-1.80748
Os01g0201600	0	19.4028	0
Os01g0207400	1.11535	2.67872	1.50538
Os01g0207600	0.744872	5.24149	1.13984
Os01g0208400	4.44642	8.23984	3.83081
Os01g0210300	15.8194	19.4982	14.3112
Os01g0213400	-1.33861	-1.32713	-2.14702
Os01g0214500	-2.07361	-1.04938	-2.69409
Os01g0219300	2.41563	3.20877	2.48986
Os01g0226200	2.33979	5.06777	1.49204
Os01g0235100	2.04282	1.9191	2.07992
Os01g0251400	14.1767	22.0996	0
Os01g0254850	-2.26616	-0.557997	-2.70471
Os01g0257100	4.08102	4.64079	3.1876
Os01g0262500	1.61173	3.92861	0.836695
Os01g0262700	1.53289	2.48475	1.31388
Os01g0264400	2.00072	4.81468	1.40706
Os01g0266100	1.76954	2.52146	1.43536
Os01g0266400	0.613137	2.87858	0.902702
Os01g0268600	-1.86031	-1.24932	-1.12426
Os01g0276900	0.618743	1.71246	-0.495733
Os01g0278000	-0.874482	-0.559437	-1.50892
Os01g0288200	0	19.2899	16.0128
Os01g0308600	2.72604	5.39362	1.47774
Os01g0309100	-15.4143	4.83647	-0.286562
Os01g0314800	-2.23627	-1.06158	-2.93054
Os01g0343300	1.50776	1.4492	1.6452
Os01g0346250	-1.8853	-1.21986	-2.3652
Os01g0389200	-2.17036	-1.31293	-3.20431
Os01g0389700	-3.10852	-2.01746	-3.15834
Os01g0444100	17.1107	0	18.7263
Os01g0498300	-0.95662	-0.71262	-2.2504
Os01g0508100	-2.34251	-0.556969	-1.88744
Os01g0508500	-2.05308	0.442492	-0.901118
Os01g0510200	-1.96573	-1.49179	-1.80147
Os01g0512700	-14.4805	3.58671	-14.4805
Os01g0532300	-1.71867	-1.28844	-1.36382
Os01g0582600	-0.899733	-0.907179	-1.76218
Os01g0588000	2.48727	3.74902	2.01421
Os01g0595600	-1.37457	-0.793669	-1.53762
Os01g0607000	-15.5965	6.76428	-0.961582
Os01g0613100	14.8355	17.5936	15.5719
Os01g0615100	-2.01937	-2.42349	-1.36988
Os01g0619900	1.36753	1.24259	2.08459
Os01g0631800	-2.13118	-1.92721	-3.87909
Os01g0636400	-0.297875	3.97451	0.33283
Os01g0639600	-2.1516	-1.18953	-1.95576
Os01g0644600	1.04843	4.58259	0.765631
Os01g0644900	16.2106	17.8252	16.2837
Os01g0647200	8.42958	2.3435	8.70997
Os01g0650100	3.32941	3.23414	2.42724
Os01g0652100	1.45964	5.49689	1.71006
Os01g0652800	2.35529	3.67259	2.36972
Os01g0661750	1.89358	-15.5905	3.44934
Os01g0663051	0	16.351	0
Os01g0677900	-1.66004	-1.00905	-1.27194
Os01g0678100	-2.43066	-1.69709	-2.09092
Os01g0681800	-2.29901	-0.806632	-1.31163
Os01g0727500	-1.80237	-1.12699	-2.37087
Os01g0732300	-0.271769	1.35102	-0.692067
Os01g0739200	-1.67641	-0.727296	-1.81394
Os01g0744200	15.4097	17.1411	15.1178
Os01g0744700	-19.1254	-4.48257	-19.1254
Os01g0747300	-0.255338	0.799729	-0.795293
Os01g0750500	-1.49267	0.0145094	-0.841298
Os01g0753800	17.2223	24.1518	16.6278
Os01g0756600	0.864017	3.20369	1.37677
Os01g0757600	0.674841	3.19811	1.26768
Os01g0758500	2.62933	5.03783	2.65779
Os01g0766300	-2.187	-2.72444	-2.19296
Os01g0768100	-2.73499	-1.6929	-3.63368
Os01g0773800	-3.92194	-1.66397	-3.81791
Os01g0779800	0	18.4071	0
Os01g0793300	-3.65875	-0.102342	-2.06188
Os01g0793900	-0.597561	-0.571121	-1.71398
Os01g0795600	-2.476	-1.84633	-3.58509
Os01g0796000	-2.38748	-2.04467	-2.47829
Os01g0800900	17.7967	17.0041	16.0189
Os01g0819700	-2.13256	-1.48119	-3.65721
Os01g0822900	17.3277	22.022	19.3229
Os01g0824500	13.453	19.6028	16.6624
Os01g0829100	0.482789	4.14146	0.680534
Os01g0834800	-1.25203	0.615819	-16.5298
Os01g0839200	1.6779	1.39816	1.43545
Os01g0841700	-3.80664	-1.84063	-3.61935
Os01g0845100	-1.461	-1.30726	-2.26708
Os01g0848900	-1.05521	-0.975387	-1.84974
Os01g0854400	-14.5718	3.67954	-0.100655
Os01g0860900	2.34993	4.84297	1.81101
Os01g0861700	1.5915	2.30868	1.58464
Os01g0861900	0.595952	1.87227	0.735768
Os01g0863800	0	18.6421	15.5148
Os01g0864200	-2.70261	-1.71658	-3.04215
Os01g0876300	-0.125485	1.92156	-1.18974
Os01g0876400	-1.73697	-0.657	-1.64798
Os01g0878900	3.81702	7.10798	2.94459
Os01g0885300	2.26354	3.11405	1.94513
Os01g0896400	0	18.8231	17.4965
Os01g0909400	-1.5415	0.43395	-0.207035
Os01g0910800	2.64724	-1.86959	-0.139376
Os01g0912850	-17.0314	-3.47986	-1.41805
Os01g0915200	-16.979	-0.120944	-16.979
Os01g0915900	-2.21839	-2.03016	-1.65344
Os01g0916100	-3.28702	-1.34249	-1.58973
Os01g0923200	18.522	19.5623	15.5167
Os01g0928400	15.0476	16.5437	14.8551
Os01g0931100	1.58861	1.74368	1.66366
Os01g0937900	14.9009	22.3131	0
Os01g0952000	0.829755	5.25197	1.18087
Os01g0952900	-3.39483	-2.30668	-3.75593
Os01g0954100	17.7191	18.2692	17.7294
Os01g0955600	3.08251	3.74478	2.31011
Os01g0975000	-2.67442	-1.90869	-3.61257
Os02g0106600	2.54725	3.87709	2.88012
Os02g0129800	2.56612	1.45867	2.1778
Os02g0130600	1.3803	4.15666	1.16452
Os02g0134200	-0.565491	-0.938822	-2.08333
Os02g0139100	-1.96251	-0.832344	-1.97051
Os02g0159200	1.49391	1.68121	1.38314
Os02g0162766	-0.931084	-3.44347	-2.12759
Os02g0170900	1.61805	2.34061	1.20463
Os02g0174800	1.64317	2.16379	1.19417
Os02g0178700	0.845565	6.3039	-12.8058
Os02g0193200	-1.23347	-2.10073	-1.67431
Os02g0193300	-2.02215	-1.95907	-2.72847
Os02g0193732	18.3915	19.911	18.0055
Os02g0205200	13.2301	19.2492	0
Os02g0209300	-2.49467	-2.11183	-2.89065
Os02g0209400	-2.12512	-1.55736	-2.25226
Os02g0240300	-2.84047	-0.531348	-0.613811
Os02g0246900	1.41978	4.48999	1.94766
Os02g0251900	-3.15548	-1.5746	-3.24258
Os02g0258300	1.17457	4.28699	2.03845
Os02g0259900	4.26676	0.0592037	1.71439
Os02g0270100	-3.26649	-2.1676	-2.10555
Os02g0273900	15.8915	16.9626	16.6762
Os02g0299200	1.58867	4.02602	1.5683
Os02g0299300	-1.71825	-1.14232	-0.924785
Os02g0320600	0	17.9994	15.1821
Os02g0321600	-13.7522	6.26839	1.05146
Os02g0327500	-2.93164	-1.77261	-2.56667
Os02g0439200	1.5101	2.8974	1.57463
Os02g0460200	-1.84112	-0.740809	-0.822139
Os02g0470600	-1.16834	-4.90656	-2.42246
Os02g0482400	17.0195	17.8161	0
Os02g0505500	2.39428	5.74058	-13.3352
Os02g0507100	16.9158	18.2433	17.9468
Os02g0508801	19.6241	22.4855	20.7983
Os02g0517750	17.0649	17.6338	14.8219
Os02g0518000	-1.02071	-0.915339	-1.60986
Os02g0525100	1.22359	1.50055	1.05879
Os02g0526000	1.72367	1.08318	1.06144
Os02g0526700	1.42465	5.83794	1.59322
Os02g0530500	16.4333	18.7758	0
Os02g0533700	1.74965	1.21214	1.37098
Os02g0558600	13.2807	15.9348	0
Os02g0565300	18.1231	19.3678	16.3313
Os02g0574600	12.1723	17.9268	0
Os02g0575200	0.400333	3.2571	-0.156374
Os02g0576400	13.7325	15.5979	16.753
Os02g0579800	-1.66651	-1.13068	-0.999551
Os02g0581100	0.154512	-0.409664	1.09415
Os02g0581200	15.074	17.5693	15.0813
Os02g0582900	16.0428	15.9369	16.278
Os02g0584700	-2.62583	-1.27988	-2.52636
Os02g0584800	-2.03327	-1.2775	-2.4843
Os02g0585100	-2.53156	-1.31169	-2.7708
Os02g0585200	-2.47586	-1.20179	-2.53362
Os02g0586900	-14.3693	1.85301	-14.3693
Os02g0617100	3.16625	6.94723	3.23359
Os02g0617300	1.89111	2.90569	1.3392
Os02g0621800	-2.15154	-0.970973	-1.77881
Os02g0629000	-1.09937	-0.827917	-1.59076
Os02g0629800	-14.2503	3.64988	-0.169716
Os02g0630250	0	18.8603	15.3906
Os02g0651900	1.79501	1.15914	1.06978
Os02g0653400	0.809283	2.12721	0.185087
Os02g0656100	3.0026	6.43855	1.7849
Os02g0658200	0	17.7623	15.1767
Os02g0667100	1.07521	1.9418	1.03159
Os02g0669100	-0.908124	-0.676836	-2.01988
Os02g0671100	-0.584546	-1.02378	-1.61494
Os02g0674233	-2.31572	-1.24193	-0.853212
Os02g0682300	-2.29729	-1.77924	-3.92221
Os02g0693000	-1.23385	-0.705476	-1.69796
Os02g0695600	1.58852	2.58232	1.08569
Os02g0702100	-1.15394	-1.2746	-2.47352
Os02g0702300	-1.66835	-2.87564	-4.85446
Os02g0709300	1.4266	4.35303	-13.4734
Os02g0710700	0	17.736	16.1008
Os02g0714200	0.364813	1.837	0.440349
Os02g0715300	1.34077	2.25649	0.931847
Os02g0717600	-1.95419	-1.2421	-1.55181
Os02g0718600	-1.45914	0.0555259	-0.675059
Os02g0721700	-1.02274	0.0849857	-1.53417
Os02g0730400	-0.742034	2.53925	-0.390083
Os02g0733500	-2.90665	-2.19528	-2.84184
Os02g0733900	-3.60301	-1.59508	-3.51754
Os02g0736900	-2.14872	-0.901591	-3.13351
Os02g0740600	-1.67068	-1.26889	-1.81681
Os02g0741500	-0.978532	-2.21372	-1.58181
Os02g0741700	1.48526	2.70608	1.23068
Os02g0753400	0	18.7331	0
Os02g0758200	-0.563687	-0.655959	-1.64703
Os02g0760200	0.402199	1.93236	0.646181
Os02g0762600	1.79606	6.9366	1.79853
Os02g0763000	0.972345	2.23877	0.764127
Os02g0773600	13.5348	18.6794	13.5885
Os02g0796600	1.57587	2.70387	1.33765
Os02g0802200	1.58531	3.2868	1.58878
Os02g0809300	0	17.4872	0
Os02g0814000	-2.78286	-1.21674	-3.20374
Os02g0815300	1.39223	1.0573	1.91673
Os02g0816300	2.69996	4.24163	2.13431
Os02g0816400	0.786565	4.35013	-0.28385
Os02g0818000	-2.17924	-0.898337	-0.873994
Os02g0818900	-2.76642	-0.826057	-1.8656
Os02g0826300	3.93829	3.2883	3.06673
Os02g0829000	3.49795	5.48165	2.25735
Os02g0832400	-0.292108	-2.12539	-0.924536
Os03g0107700	-1.1756	-0.993986	-2.32067
Os03g0116900	2.01895	2.65853	1.96225
Os03g0118100	4.1102	6.54937	3.777
Os03g0123800	-2.23599	-1.34488	-2.34361
Os03g0125100	-1.2569	-0.571615	-1.6822
Os03g0126450	15.5562	17.6156	0
Os03g0129400	4.86325	1.40306	3.92342
Os03g0130300	0.680814	2.35805	0.400269
Os03g0133400	-1.80938	-0.550374	-1.75813
Os03g0137600	2.47918	2.56585	2.57843
Os03g0140700	-2.363	-1.11684	-2.27226
Os03g0143700	0.862572	1.69404	0.502833
Os03g0146800	14.5442	20.6184	13.6551
Os03g0157300	0.74727	1.70484	0.895269
Os03g0157600	1.57667	3.50252	1.0675
Os03g0159400	2.47731	3.39285	2.59064
Os03g0162500	1.76533	2.71702	2.12342
Os03g0167400	1.79418	3.99265	1.93129
Os03g0168200	-1.87224	-1.87944	-1.67538
Os03g0170100	-2.03697	-0.953736	-3.01872
Os03g0171700	14.6183	18.5197	16.9968
Os03g0174200	-13.4123	3.45376	1.15784
Os03g0178200	1.53315	1.46863	1.57993
Os03g0178400	3.49673	4.63974	2.57642
Os03g0180100	1.43261	1.69042	1.17578
Os03g0183500	-3.38563	-1.15115	-3.10738
Os03g0187700	-1.57139	-0.721412	-1.32428
Os03g0189100	-1.50603	-1.31956	-2.32629
Os03g0223000	1.30739	3.13822	1.17481
Os03g0245300	0	18.4646	13.719
Os03g0251000	1.98561	0.654007	1.85246
Os03g0261100	1.2183	3.94334	1.53389
Os03g0271500	1.09421	1.53392	1.34981
Os03g0281201	-14.6156	3.28152	1.04697
Os03g0282300	0.330905	-1.5168	-0.499789
Os03g0283400	1.17712	2.18944	1.29018
Os03g0290900	1.40604	3.69967	1.50289
Os03g0293700	18.0452	0	14.3652
Os03g0295700	-9.35575	-9.50569	-9.46885
Os03g0303100	1.34407	4.73333	1.13577
Os03g0304100	0	18.9303	0
Os03g0304800	2.28819	2.10848	2.43267
Os03g0305200	-3.09717	-1.07482	-3.07173
Os03g0307000	-2.56961	-2.35912	-2.88497
Os03g0310701	0.988733	1.59644	-16.3668
Os03g0311600	0.28923	2.82304	0.517298
Os03g0314500	-0.396302	3.24264	1.66728
Os03g0322200	-1.40433	-1.0245	-1.75605
Os03g0327600	-0.0763674	1.47331	-0.159324
Os03g0338400	2.49746	7.32997	-0.0701142
Os03g0343800	-14.8875	3.91554	0.247015
Os03g0346200	-0.275558	1.50835	-16.9784
Os03g0349600	16.3598	17.3033	0
Os03g0353400	-1.55451	-0.979494	-1.77571
Os03g0356526	-2.19557	-2.036	-2.2048
Os03g0363950	2.42727	3.51871	1.59519
Os03g0370400	-0.151496	2.89241	1.16421
Os03g0398250	2.29385	4.35713	1.52779
Os03g0399800	1.75954	2.10522	2.29551
Os03g0403400	12.4208	17.1241	0
Os03g0412300	2.37964	3.63084	2.5066
Os03g0412400	-2.67337	-1.35325	-2.27725
Os03g0414900	14.662	16.553	14.706
Os03g0439700	1.66607	-0.340632	1.52548
Os03g0559900	2.51987	1.99572	1.49564
Os03g0563200	-1.85865	-17.6539	-0.749288
Os03g0580200	-2.78801	-1.83169	-3.14644
Os03g0582800	1.07005	3.39968	1.83985
Os03g0622500	-0.611831	-2.36826	-1.51817
Os03g0624300	1.32767	1.95678	1.1872
Os03g0635800	1.39702	3.38924	0.667692
Os03g0644600	0	16.9166	0
Os03g0648600	-3.15338	-2.60003	-18.4577
Os03g0656100	1.77009	2.72529	1.90469
Os03g0659800	13.1072	16.2171	0
Os03g0664400	0	21.3692	0
Os03g0664600	0	19.6128	0
Os03g0665700	17.5215	17.5953	13.8974
Os03g0666700	1.40293	2.22615	1.19342
Os03g0672400	12.1345	15.9652	13.4906
Os03g0673400	3.83822	1.12032	3.23027
Os03g0675300	12.1312	17.2096	0
Os03g0676400	-2.0181	-1.23698	-2.8124
Os03g0684700	4.52122	3.47255	1.33853
Os03g0692400	2.05806	4.29075	2.40286
Os03g0692700	0.13208	2.10493	-0.0764813
Os03g0701200	-3.71953	-1.12262	-2.38352
Os03g0703300	-1.56777	-1.4427	-0.582141
Os03g0721300	1.74015	3.0971	1.68528
Os03g0725200	20.7758	16.885	20.9819
Os03g0729600	2.13161	6.12103	2.63696
Os03g0734500	-1.72184	-1.72191	-2.96695
Os03g0746700	1.31574	1.73797	1.34302
Os03g0746900	-1.53391	-0.453903	-1.79601
Os03g0750500	-1.24312	-1.03485	-1.59911
Os03g0751600	0.809919	3.54072	0.868758
Os03g0762100	0	17.2156	16.1353
Os03g0762900	1.30569	2.21918	1.19692
Os03g0768900	14.4494	18.5336	17.0606
Os03g0769700	-1.85117	-0.763516	-1.48659
Os03g0775700	2.12648	2.8288	1.7671
Os03g0782400	0	20.3617	0
Os03g0786400	1.621	2.50324	2.57012
Os03g0788200	1.03953	2.69444	0.689908
Os03g0801900	-1.44942	-0.998014	-1.8407
Os03g0802200	-1.18543	-1.53788	-2.39332
Os03g0803800	-1.518	-2.80943	-1.92935
Os03g0805600	-2.14934	-1.18052	-0.643435
Os03g0806600	-2.54779	-1.6744	-2.37654
Os03g0806700	1.35101	2.83274	1.64459
Os03g0806800	3.64401	4.00701	3.29361
Os03g0807700	-13.9215	7.85966	0.969982
Os03g0812500	-2.07686	-1.83294	-1.50602
Os03g0816800	-1.65159	-1.2524	-2.40732
Os03g0817900	2.09788	1.64842	2.06863
Os03g0819600	2.10373	2.89281	2.01563
Os03g0820300	-0.897911	-1.29885	-2.25455
Os03g0820400	-1.6814	-1.78499	-4.31095
Os03g0822400	3.48595	5.73014	1.28391
Os03g0830400	-2.79562	-1.78989	-2.79128
Os03g0830500	-2.02921	-1.25664	2.30285
Os03g0831700	4.27991	4.5329	3.01474
Os03g0835150	0.205936	1.50774	0.11874
Os03g0847900	1.43404	3.95374	1.46003
Os03g0848100	1.46742	-0.225703	0.726798
Os03g0849900	16.4822	19.6713	16.3752
Os03g0852400	5.56363	9.46692	3.94381
Os03g0857600	1.42098	1.55111	1.86797
Os04g0105200	1.73475	3.07239	1.08162
Os04g0115700	2.33288	1.95479	0.99574
Os04g0115800	0	15.4577	13.2826
Os04g0136700	-2.06122	-0.504706	-0.681937
Os04g0142400	16.1682	0	0
Os04g0149400	-2.17235	-1.13218	-1.90262
Os04g0161100	1.9468	2.07357	1.58972
Os04g0161400	2.74579	3.27034	-11.8015
Os04g0165900	1.27131	2.87392	1.60912
Os04g0166000	1.44959	2.59288	1.27317
Os04g0170500	15.1965	16.9078	15.746
Os04g0196300	18.1576	16.3611	17.1714
Os04g0210800	18.0949	16.1629	16.8659
Os04g0228100	12.4886	16.3285	14.1205
Os04g0243700	4.38444	7.40584	3.90993
Os04g0269900	0.32298	-1.20675	-0.0307911
Os04g0281900	0.641232	2.56681	0.425275
Os04g0282400	-2.30658	-0.0370011	0.876892
Os04g0284900	1.08197	2.26804	1.03718
Os04g0340100	-16.8174	-0.870721	-1.70265
Os04g0357000	0	18.7477	0
Os04g0382400	2.60663	3.7185	2.01526
Os04g0382900	16.9887	23.704	16.3762
Os04g0383100	0	19.5991	0
Os04g0383700	16.9529	19.9911	15.7943
Os04g0384000	18.6677	20.8506	18.2837
Os04g0386300	17.9304	19.6995	16.8144
Os04g0396500	2.56421	2.67653	2.32568
Os04g0400000	1.71617	2.62724	2.09763
Os04g0400600	19.1912	20.3851	18.7387
Os04g0400700	18.3485	20.0625	17.9145
Os04g0400800	16.9994	19.3589	16.6677
Os04g0401000	1.71838	1.3674	2.02541
Os04g0401900	15.6108	16.8305	14.602
Os04g0411200	17.3806	17.4365	15.8325
Os04g0415100	1.75444	3.55005	-13.2707
Os04g0417600	-1.98488	-1.12531	-2.61001
Os04g0418800	1.10519	3.7213	2.61599
Os04g0430600	-1.43645	-1.48359	-1.5455
Os04g0456300	0	0	18.4814
Os04g0461600	-2.31896	-0.883735	-1.47532
Os04g0464966	-1.60222	-1.606	-2.52132
Os04g0468600	-2.5835	-1.08592	-0.490315
Os04g0469000	-2.17157	-1.35907	-2.49686
Os04g0483200	-1.56671	-1.14449	-1.81665
Os04g0492400	-1.93316	-1.56273	-2.02193
Os04g0496300	15.7523	20.0347	18.0775
Os04g0504200	-14.9951	2.52262	-1.084
Os04g0511700	-12.2949	3.71547	0.989016
Os04g0514600	-3.17462	-2.80579	-3.83012
Os04g0517000	1.8283	5.90368	2.2995
Os04g0531100	0.316596	1.53236	0.0577449
Os04g0536500	-0.151101	3.04417	-14.789
Os04g0545300	0	24.105	14.3546
Os04g0555600	-0.566256	-2.37127	-1.97887
Os04g0558700	-2.21913	-0.503587	-1.08126
Os04g0559200	1.54022	2.01871	0.910327
Os04g0566300	0.756771	3.81075	-0.727093
Os04g0566400	1.22497	2.58798	0.777961
Os04g0570700	17.1959	18.3128	16.0466
Os04g0572200	0.386917	1.70988	-1.6464
Os04g0577700	-1.51322	1.13525	-2.182
Os04g0577800	3.504	4.64923	3.16207
Os04g0578300	3.09573	3.78084	1.80207
Os04g0586100	1.26609	1.49037	1.76598
Os04g0591900	-12.5454	4.63811	-12.5454
Os04g0592400	1.09683	2.52309	0.847572
Os04g0607100	-1.28143	-1.24084	-1.60356
Os04g0613200	2.67869	11.7982	2.30599
Os04g0615200	-1.4596	-1.00314	-1.68243
Os04g0619800	4.09522	10.354	4.39495
Os04g0623200	18.8544	17.1207	18.2848
Os04g0625000	0.729037	1.61929	0.853444
Os04g0627400	15.9155	17.3725	14.4921
Os04g0627900	-1.55797	-2.61559	-2.8395
Os04g0629400	-14.2426	5.51764	0.0306188
Os04g0636300	1.7134	1.59688	1.40804
Os04g0638700	1.39444	2.52213	1.14337
Os04g0638800	18.068	16.5097	16.5005
Os04g0639000	-2.4426	-0.776251	-3.28731
Os04g0639100	0.940123	3.17124	-0.0119014
Os04g0643800	17.3806	18.8804	17.1738
Os04g0644400	3.01373	12.4644	2.72109
Os04g0649500	1.7934	2.81714	0.986447
Os04g0649600	1.85853	1.55271	1.05757
Os04g0653700	-2.02228	-1.51233	0.029917
Os04g0659000	14.4639	19.762	14.5221
Os04g0667600	-1.63525	-0.893402	-2.3285
Os04g0669475	-1.60674	-0.916852	-1.64868
Os04g0676400	1.51092	3.8049	1.30011
Os04g0685000	15.7748	18.3006	14.4633
Os04g0685700	-1.785	-1.36136	-2.39164
Os04g0689500	1.69465	4.00989	0.877793
Os04g0689700	1.3071	1.91024	0.637907
Os04g0690500	16.6442	20.635	15.9198
Os05g0108400	0	17.539	13.8711
Os05g0111300	3.50117	4.20268	3.16578
Os05g0113400	0.772939	1.67056	0.997139
Os05g0119300	-1.30171	-1.06398	-1.61064
Os05g0120300	15.392	19.6649	13.8176
Os05g0125100	-15.2747	5.41325	1.41544
Os05g0126800	0.0178494	0.712329	-0.909504
Os05g0130300	-1.90382	-1.87656	-2.35855
Os05g0130400	-12.9211	4.59062	-0.0244459
Os05g0138300	-1.80139	-1.23831	-2.11037
Os05g0142200	-1.61011	-0.181817	-0.769509
Os05g0142400	1.37356	1.92223	1.02135
Os05g0143600	0	18.3928	13.936
Os05g0178300	0.918945	1.90024	1.27885
Os05g0181300	-2.32263	-1.96905	-4.31026
Os05g0181700	-2.0187	-1.96304	-4.0047
Os05g0190000	1.23063	0.649442	1.51465
Os05g0198950	17.6726	0	0
Os05g0206000	0	17.6351	14.3414
Os05g0215700	-1.79279	-1.22967	-1.25115
Os05g0217000	14.7947	21.0866	16.925
Os05g0217700	3.3619	3.62262	2.71232
Os05g0224900	-0.699747	-1.71661	-1.17091
Os05g0226900	5.6038	8.25369	4.31711
Os05g0227600	0.770751	1.62183	0.909301
Os05g0232200	1.9257	1.10222	2.06331
Os05g0272800	0.662843	1.57588	0.274522
Os05g0307100	1.48705	2.5271	1.64689
Os05g0320500	14.1856	17.9155	14.0789
Os05g0324700	-2.05521	-1.51836	-2.70439
Os05g0337200	0	19.1656	0
Os05g0339300	14.147	15.6761	11.8036
Os05g0355900	13.2523	19.5535	0
Os05g0386900	1.52116	3.14938	1.3468
Os05g0391200	0.879257	2.4213	0.415925
Os05g0395000	1.68416	2.2289	1.58614
Os05g0396900	3.8415	4.94296	3.59192
Os05g0421100	0	18.6843	14.3685
Os05g0427900	3.43583	4.6677	3.50328
Os05g0439100	1.90415	1.76838	2.24242
Os05g0447700	-2.28115	-0.923203	-1.85708
Os05g0458200	18.4948	16.4573	16.602
Os05g0462400	-1.23812	-1.69249	-1.39099
Os05g0468800	-2.39021	-1.36633	-2.98056
Os05g0468900	-2.0736	-1.10081	-2.55363
Os05g0470900	0.378222	3.06637	-0.825522
Os05g0476400	0	17.5607	14.5059
Os05g0480600	1.23317	2.22092	0.683461
Os05g0495300	-0.686109	-1.72127	-1.32243
Os05g0503650	-2.12942	2.10089	-17.6532
Os05g0512301	17.3212	18.6646	15.3877
Os05g0514400	6.12965	7.89305	5.65752
Os05g0516700	-2.11084	-0.909969	-3.36772
Os05g0524100	-0.903291	-0.794532	-1.63092
Os05g0526700	-2.30801	-0.585086	-1.61797
Os05g0531000	-1.17197	-1.15535	-1.95824
Os05g0542200	-1.9505	-1.55016	-2.19148
Os05g0542500	-3.14345	-2.25494	-0.0579723
Os05g0546300	-4.88745	-1.31652	-3.63283
Os05g0546400	-3.28004	-1.94673	-3.18547
Os05g0550300	1.03131	2.57789	0.926323
Os05g0551100	2.4414	4.96087	1.15165
Os05g0552800	-1.95262	-1.99926	-3.71092
Os05g0559350	15.6614	19.2381	17.887
Os05g0562800	0.180617	3.93391	-0.13284
Os05g0568800	1.56344	2.98822	1.53388
Os05g0573900	0	16.2007	0
Os05g0576600	-2.12077	-1.52478	-1.49788
Os05g0583600	0	18.7003	13.8386
Os05g0590300	-1.65401	-0.853315	-0.970948
Os05g0592000	1.07397	2.16195	0.621147
Os06g0106800	1.43972	1.89431	0.746615
Os06g0109100	3.49504	4.74819	3.49583
Os06g0112100	1.35065	1.88797	1.00399
Os06g0113900	-0.525829	1.13593	-0.358821
Os06g0116900	1.80358	2.36587	1.44228
Os06g0118900	1.13505	2.33428	1.48385
Os06g0120200	3.16167	2.65179	2.88563
Os06g0121000	15.2827	18.9421	15.9065
Os06g0124300	0	16.9583	0
Os06g0126400	0	18.1084	0
Os06g0128800	-2.34268	-1.78753	-3.47185
Os06g0133400	-0.854327	-0.830846	-1.79644
Os06g0133500	-2.36868	-1.40371	-4.08458
Os06g0135000	15.5206	0	0
Os06g0146800	17.1373	0	0
Os06g0147100	20.2031	0	0
Os06g0147250	0.30022	-17.9237	-0.0792483
Os06g0152600	4.64785	7.08013	4.43847
Os06g0157900	16.5556	19.6047	15.556
Os06g0160600	1.66552	4.35529	1.63772
Os06g0165900	3.61927	3.17674	3.04123
Os06g0179000	2.57662	2.65447	2.67319
Os06g0199700	-18.0666	-1.6717	-1.69744
Os06g0207600	0	16.5694	0
Os06g0215100	-1.52761	-1.03928	-2.34454
Os06g0218800	-0.783635	4.09402	-1.15765
Os06g0223800	1.29229	2.72274	0.397983
Os06g0230000	-2.09401	-0.242152	-0.5481
Os06g0239200	-1.86652	-1.78644	-2.26684
Os06g0244700	3.5164	5.04426	2.65246
Os06g0267900	-0.55828	-1.9032	-1.11887
Os06g0301300	-1.18719	-3.19433	-2.08172
Os06g0301500	16.9691	0	0
Os06g0317100	2.27031	3.74135	2.23791
Os06g0317200	3.68926	4.81104	4.45902
Os06g0317400	16.9585	22.3788	12.6497
Os06g0317600	7.89183	10.8853	6.95277
Os06g0352900	0.900871	1.77218	0.916042
Os06g0494000	1.0105	1.55601	0.826003
Os06g0497500	0	20.5107	14.0687
Os06g0505302	-0.676178	-2.66999	-1.44546
Os06g0529900	2.33772	4.57773	2.86246
Os06g0530600	-2.42643	-2.26591	-1.97055
Os06g0534800	2.39554	2.17235	1.7799
Os06g0538400	-0.71182	1.57176	0.0192758
Os06g0538900	-0.48077	1.60771	-0.128596
Os06g0539500	0	19.4287	0
Os06g0539700	-14.1513	4.38399	-14.1513
Os06g0550800	-1.40855	-1.08292	-1.94176
Os06g0553200	16.5611	25.6979	18.7218
Os06g0554300	1.91989	3.97404	1.29907
Os06g0566500	-0.00106513	1.92092	0.52631
Os06g0589500	3.40201	6.76026	3.17406
Os06g0592500	3.03418	-0.737568	2.24559
Os06g0596200	16.3618	0	0
Os06g0637400	-1.9066	-1.40826	-2.77831
Os06g0643700	2.1633	3.33721	1.42356
Os06g0650900	-1.91259	-1.65338	-2.17341
Os06g0652550	16.3086	17.1886	0
Os06g0653200	12.5171	18.9856	14.5631
Os06g0656300	2.93111	3.63329	2.15326
Os06g0659800	-15.7118	2.80639	-0.0625209
Os06g0660400	0	18.2379	0
Os06g0678700	-7.13356	-7.32801	-0.918123
Os06g0683950	1.53518	4.36688	1.13531
Os06g0686600	1.17456	2.65268	1.46344
Os06g0687600	1.3792	1.74795	1.76696
Os06g0698000	-3.6095	-1.16213	-19.2395
Os06g0699500	2.18625	2.5925	1.82022
Os06g0707200	1.79603	2.85564	1.33517
Os06g0710300	-1.87299	-1.55697	-1.74153
Os06g0711900	1.6187	7.96213	-12.1146
Os06g0731900	2.10583	2.44505	1.96695
Os07g0100900	2.52921	3.78674	2.41671
Os07g0105800	12.7491	16.517	11.7974
Os07g0109400	2.3968	4.329	2.09457
Os07g0115500	-1.73935	-1.36374	-1.21451
Os07g0122100	-2.6829	-1.52483	-1.55487
Os07g0123200	-0.937652	2.28881	-16.407
Os07g0124100	-2.42142	-1.52541	-0.744598
Os07g0132300	3.27198	6.95997	1.57165
Os07g0142200	1.85409	4.27304	0.411228
Os07g0142500	0	21.0594	14.6431
Os07g0142600	0	20.1967	0
Os07g0145250	13.2945	16.7723	13.3277
Os07g0147500	2.29479	3.33978	0.589407
Os07g0148800	2.65595	4.25715	2.29493
Os07g0154300	0.779983	2.10378	1.14714
Os07g0164800	-0.441096	-0.582301	-1.61878
Os07g0175300	1.69666	1.12044	1.79543
Os07g0189700	2.54024	3.118	2.45755
Os07g0194300	2.94414	5.88741	2.97407
Os07g0204400	3.88013	4.26443	3.23505
Os07g0222200	0	19.1987	0
Os07g0250501	15.465	17.6105	14.5256
Os07g0287400	-14.0782	6.78138	0.775185
Os07g0413800	-0.404022	2.22871	0.294884
Os07g0418600	1.69388	2.45645	0.0099806
Os07g0418700	0.249043	1.66033	-0.767851
Os07g0446900	-1.40789	-20.6413	-2.60942
Os07g0462200	2.04533	3.86447	1.12997
Os07g0467200	-1.99488	-0.486107	-1.42508
Os07g0511400	14.9393	16.5117	13.3444
Os07g0516300	-1.30905	-0.865127	-1.69582
Os07g0516400	-18.5189	0.247673	-1.75441
Os07g0520400	0.622973	1.79233	0.601151
Os07g0520600	0.963576	3.84262	1.33937
Os07g0520800	1.2807	1.59552	1.31494
Os07g0524000	1.36752	3.27216	1.73855
Os07g0534000	1.78628	1.52932	1.77126
Os07g0557700	1.29257	3.99999	2.1115
Os07g0559400	1.441	2.51731	0.902692
Os07g0560300	1.34718	5.22001	1.47797
Os07g0561101	0	16.2436	17.5474
Os07g0561300	-3.61156	-2.0645	-4.33122
Os07g0563400	-2.31502	-1.23781	-2.74899
Os07g0564200	0.675923	2.4298	-0.408926
Os07g0565800	0.0623091	11.3964	-14.3635
Os07g0568000	0.961053	1.8754	0.675273
Os07g0572400	4.07695	5.22018	3.87865
Os07g0573200	-2.05519	-1.49324	-2.15856
Os07g0573900	-2.83904	-1.79835	-3.19056
Os07g0580200	-1.93255	-1.83891	-2.6756
Os07g0580300	-2.39223	-0.665825	-2.85316
Os07g0585900	-2.72773	-1.69959	-2.26935
Os07g0587250	17.0324	17.8076	16.7085
Os07g0587500	-1.86029	-0.909376	-2.24483
Os07g0589600	-2.13002	-0.80627	-2.39303
Os07g0590700	1.9832	6.20922	0.307541
Os07g0598800	15.5647	17.4208	15.3283
Os07g0599600	0.94634	2.6096	0.0901975
Os07g0599700	0.173486	5.30355	0.526889
Os07g0599900	-0.780345	4.16445	-0.530782
Os07g0600000	0	21.7564	0
Os07g0600200	0	21.6496	0
Os07g0603300	-0.864541	1.5434	-1.08539
Os07g0606900	0.82724	4.75852	0.466807
Os07g0612400	0	17.5022	0
Os07g0633600	2.24392	3.70602	1.775
Os07g0634400	1.55017	2.36178	0.421641
Os07g0635900	0.712431	2.24304	1.12867
Os07g0643800	13.2076	18.5854	13.2495
Os07g0645300	-14.1166	4.08302	1.39844
Os07g0661400	-1.81548	-0.677037	-2.14549
Os07g0670300	3.14806	2.98463	3.01426
Os07g0674400	2.25009	3.2602	2.04701
Os07g0677900	11.061	15.9713	12.0859
Os07g0680600	-2.58795	-1.88778	-4.64875
Os07g0686900	2.91123	4.00251	2.21363
Os07g0687100	2.806	3.45053	2.39128
Os08g0102400	0	17.9844	0
Os08g0106600	15.0283	16.9351	0
Os08g0108300	2.76573	5.86689	2.39085
Os08g0116700	-0.635053	-3.31547	-1.78107
Os08g0148600	0.959454	-0.535523	-0.59757
Os08g0157400	1.81052	2.51982	2.07119
Os08g0162700	-14.0854	4.05556	0.775614
Os08g0173300	-3.97032	-2.21079	-4.61463
Os08g0180400	17.1544	19.4481	0
Os08g0205800	-2.06584	-1.48546	-2.9394
Os08g0230100	15.6371	16.7022	15.6521
Os08g0232700	-2.37604	-2.16312	-3.58155
Os08g0254200	0.904841	-14.6982	-0.705256
Os08g0256000	-1.74326	-1.16977	-2.0953
Os08g0269500	0.203338	2.43164	1.14172
Os08g0269700	1.32378	4.12329	2.32485
Os08g0280600	1.86283	3.07622	1.76754
Os08g0289000	-1.83247	-1.24256	-1.48299
Os08g0300366	19.0213	16.4351	16.573
Os08g0331800	-2.51599	-1.66277	-1.10411
Os08g0349300	-14.5183	1.37909	1.76438
Os08g0351300	-2.16059	-1.914	-1.21878
Os08g0357300	-0.979786	-1.30721	-2.13028
Os08g0393600	2.30395	4.06913	1.34906
Os08g0402500	0.335515	-0.6235	-1.89608
Os08g0411300	0.0878606	0.990459	-1.11022
Os08g0412700	-1.49686	-1.49993	-2.6384
Os08g0412800	-2.20904	-1.90054	-2.64758
Os08g0442000	0.562704	3.16996	-0.0120532
Os08g0446800	0.822795	1.82554	1.58775
Os08g0448100	-1.6174	-1.22317	-2.99008
Os08g0451200	-1.53285	-0.603725	-0.125165
Os08g0457100	-1.53003	-0.733696	-17.2
Os08g0457300	-3.62952	-2.56802	-3.45705
Os08g0472400	0.990861	2.51538	0.44655
Os08g0478000	-0.536602	5.49636	-0.966006
Os08g0485500	1.4865	6.25828	2.70858
Os08g0489300	5.13557	6.11892	4.61144
Os08g0496400	0	15.8375	0
Os08g0498100	0.23518	1.52055	-0.155399
Os08g0511400	3.37258	5.23789	2.87049
Os08g0511600	15.3584	17.538	17.3248
Os08g0520700	1.64518	0.907307	1.45174
Os08g0526400	-1.73552	-0.95322	-1.10509
Os08g0538600	-1.18486	-1.81318	-1.03032
Os08g0546900	12.1102	17.3749	0
Os08g0549600	0	20.5075	0
Os08g0561600	2.44265	2.06021	1.52893
Os09g0129500	-1.84729	-1.237	-0.637761
Os09g0129800	2.3136	-1.35848	0.879779
Os09g0246300	1.74412	2.79357	2.54925
Os09g0249400	2.33089	3.77346	1.76465
Os09g0274100	16.2618	0	0
Os09g0279200	0	18.0883	0
Os09g0323500	-0.577696	5.68588	-1.18054
Os09g0330000	16.7752	18.2672	16.3642
Os09g0341500	-1.9863	-1.59538	-3.55582
Os09g0341600	-2.32173	-2.09755	-3.78524
Os09g0342000	-1.85837	-2.34206	-2.20421
Os09g0345400	13.5312	18.1677	14.5899
Os09g0345500	-0.225772	5.57668	-0.776242
Os09g0376400	0.013395	2.83086	-0.141728
Os09g0381600	2.02136	3.61265	1.88126
Os09g0392666	18.5463	0	0
Os09g0407950	-0.469869	-1.62536	-1.32799
Os09g0418500	2.01889	3.14157	1.83279
Os09g0431900	2.74781	3.22078	2.09118
Os09g0432231	1.44662	-16.8571	0.56856
Os09g0433800	1.43381	3.1268	1.74613
Os09g0443800	0	19.2798	0
Os09g0444800	15.6068	18.7452	13.4139
Os09g0446700	-3.07231	-2.58483	-5.08209
Os09g0456700	1.2191	2.28003	1.22569
Os09g0459900	1.33027	2.68795	1.90359
Os09g0460100	2.57369	3.83607	2.15522
Os09g0463600	11.8132	16.4684	14.41
Os09g0467700	0	18.5828	0
Os09g0473800	0.325076	-2.02288	-17.0243
Os09g0474000	16.3711	16.9969	15.7952
Os09g0482860	1.66601	1.13272	1.1458
Os09g0484200	0.730287	1.63227	0.450475
Os09g0492900	2.06704	-16.6704	0.985242
Os09g0515550	17.9813	0	17.1099
Os09g0526500	-2.85173	-2.30677	-5.19858
Os09g0542900	-1.57912	-1.38698	-2.67088
Os09g0548200	12.935	20.832	0
Os10g0147900	-1.40345	-1.06985	-1.53417
Os10g0149200	0	17.2799	0
Os10g0149800	0	18.5214	0
Os10g0150300	0	22.9424	0
Os10g0150400	14.7461	26.2983	14.8134
Os10g0150600	0	25.2709	14.713
Os10g0150700	0	24.9024	0
Os10g0150800	0	23.0559	0
Os10g0159600	2.42161	3.7556	2.29127
Os10g0159700	1.43772	3.5423	1.1033
Os10g0162400	1.07406	2.29358	0.58528
Os10g0169200	-15.5169	-1.24448	1.91249
Os10g0195250	23.0616	17.69	22.3976
Os10g0200700	5.25999	6.42935	4.392
Os10g0208500	0.00859526	-1.29511	0.25108
Os10g0213100	17.1514	0	0
Os10g0325400	1.83958	2.22333	1.48972
Os10g0361000	-19.444	-1.43211	-5.2563
Os10g0388600	1.90576	-0.101382	0.131116
Os10g0389100	0	17.423	17.6847
Os10g0390000	17.4606	17.6471	15.1061
Os10g0402400	16.1334	16.888	15.1635
Os10g0404300	0	18.5721	0
Os10g0416500	-2.17007	-1.53503	-2.02139
Os10g0416800	3.86535	4.31825	1.80972
Os10g0422800	0	17.2014	0
Os10g0438800	15.6802	19.3172	0
Os10g0445900	-3.02012	-1.46706	-2.13337
Os10g0463900	-0.831635	1.88863	-15.6489
Os10g0474800	2.21599	5.51751	2.12365
Os10g0481200	15.5448	17.6681	15.5168
Os10g0486300	17.0228	17.6017	16.0596
Os10g0491400	-1.71367	-1.46419	-0.5138
Os10g0499400	-1.79537	-0.6824	-1.43353
Os10g0502100	-16.4488	3.28848	1.6296
Os10g0505700	2.74964	3.7758	1.83981
Os10g0509401	2.50737	2.59638	3.04308
Os10g0516400	1.92446	3.21698	0.550205
Os10g0518000	1.42372	5.11965	2.15082
Os10g0522601	1.15881	2.51624	1.21011
Os10g0522700	1.2802	1.31646	2.02964
Os10g0524000	2.10483	6.79788	-12.5694
Os10g0532600	2.94554	4.42509	1.16615
Os10g0534400	2.72344	3.95565	2.50205
Os10g0535600	-2.66955	-2.25537	-3.29086
Os10g0535800	-2.46148	-2.00075	-1.94026
Os10g0546900	-0.116968	-0.663501	0.983834
Os10g0551800	0	19.7262	0
Os10g0554001	1.3265	5.18954	1.41404
Os10g0554900	3.77722	4.6452	3.17207
Os10g0560000	2.9582	2.82139	2.37099
Os10g0563800	-1.19979	-1.07689	-2.1523
Os10g0569400	3.07034	0.830716	2.50481
Os10g0569800	-1.63466	-1.49392	-1.20776
Os10g0570200	-3.04267	-2.17453	-1.74279
Os10g0577400	12.4744	17.0778	13.5498
Os10g0578800	1.36025	-0.252621	0.80554
Os10g0580900	-1.97478	-1.32411	-2.53657
Os11g0107000	5.91364	8.55333	5.88954
Os11g0111800	0	17.3493	0
Os11g0113900	0.868195	-15.852	-15.852
Os11g0114900	13.9502	20.252	0
Os11g0115100	16.9913	25.9657	15.6099
Os11g0115350	2.48623	4.82461	1.35897
Os11g0127800	2.51988	1.49405	2.54906
Os11g0128600	16.9481	17.6971	16.4176
Os11g0144900	-1.99494	-2.68766	-3.25995
Os11g0150400	5.81532	8.82485	6.31677
Os11g0152025	0	18.8607	0
Os11g0163800	-1.63346	-1.14947	-2.09803
Os11g0165700	6.54263	8.57604	4.51931
Os11g0168000	0	18.0656	14.2934
Os11g0182500	16.5404	14.6238	0
Os11g0183800	1.08903	1.50767	0.598588
Os11g0195800	3.15929	7.32308	3.19595
Os11g0199801	-2.01334	-1.09171	-1.76425
Os11g0206000	3.54985	1.57005	2.62622
Os11g0209000	-1.60264	-0.646207	-0.501163
Os11g0210201	-1.68773	-1.83817	-2.52529
Os11g0211800	-3.707	1.2567	-1.13179
Os11g0226966	-2.06222	-1.09592	-1.42334
Os11g0237300	-2.82098	-1.11024	-2.36236
Os11g0240800	2.63556	-1.44968	1.54583
Os11g0241700	0.90452	5.1768	2.58169
Os11g0242600	3.09823	5.17586	1.85408
Os11g0245500	0.872907	4.69793	0.590504
Os11g0269700	-3.41063	-1.99303	-2.69499
Os11g0294400	2.1597	5.37298	1.0683
Os11g0421800	0	16.3887	14.134
Os11g0448700	4.87751	7.78072	4.08249
Os11g0449600	19.62	21.905	17.5258
Os11g0452400	16.1106	0	0
Os11g0453900	-17.1118	-4.14064	-1.96723
Os11g0458100	15.3178	20.3209	15.6208
Os11g0463700	2.17263	4.09724	1.98712
Os11g0488400	0.408361	1.98444	0.097378
Os11g0495400	1.00511	-17.0633	0.272303
Os11g0496500	1.41155	5.59862	1.65124
Os11g0506800	3.80882	-1.40604	2.85059
Os11g0515000	1.32825	3.90485	0.551771
Os11g0542100	-0.653686	-0.357425	-1.8476
Os11g0552500	0.419541	2.34777	-0.537914
Os11g0572200	-1.70401	-1.82232	-3.19598
Os11g0592600	3.44514	5.04084	3.11842
Os11g0615900	0.484482	-1.45398	-0.0233517
Os11g0629400	1.86553	3.34993	1.78408
Os11g0641300	2.04844	3.24992	2.14157
Os11g0644600	1.54538	0.762807	1.95076
Os11g0649600	1.29493	5.29341	1.47128
Os11g0649700	-2.95143	-1.59224	-1.72082
Os11g0653300	2.04691	3.42894	1.41575
Os11g0670900	16.412	17.5333	15.4799
Os11g0685400	0.853414	3.11318	-12.897
Os11g0703600	1.54899	2.78809	1.29083
Os12g0106300	6.92865	8.62121	6.05693
Os12g0114500	1.49496	6.67712	-13.8061
Os12g0114800	16.377	25.5845	15.7086
Os12g0115050	1.37451	4.63904	0.652239
Os12g0124000	3.10606	1.93826	3.0736
Os12g0151750	14.4318	17.6943	0
Os12g0152100	3.27878	4.64442	2.92657
Os12g0153200	-0.909282	-1.46216	-1.67574
Os12g0155100	-1.44803	-0.0311097	0.778177
Os12g0157700	-15.3366	-0.133024	1.04862
Os12g0158400	0	16.9156	13.114
Os12g0164600	-3.11202	-1.86406	-3.59001
Os12g0169600	-2.54171	-0.719892	-1.29869
Os12g0182100	2.08122	5.50796	0.579834
Os12g0182500	1.89115	5.71687	2.33412
Os12g0245700	17.4975	22.615	18.2096
Os12g0261300	3.2332	2.35811	1.19903
Os12g0273700	-11.5989	4.0199	0.946839
Os12g0282000	17.779	0	13.8154
Os12g0424300	1.4401	-15.2881	-1.37441
Os12g0448400	0	16.9209	0
Os12g0455000	0	16.737	0
Os12g0473900	13.3518	18.1643	0
Os12g0485150	17.6133	19.8928	16.039
Os12g0493900	0.491159	-0.190636	1.69682
Os12g0498900	0	16.3241	0
Os12g0507400	18.4421	20.7598	17.3416
Os12g0510750	-2.15402	-1.35763	-3.75203
Os12g0528100	1.67437	4.53208	0.45761
Os12g0536300	17.7087	15.4309	17.67
Os12g0548401	-0.767227	1.67454	0.31267
Os12g0548700	14.4674	17.5604	0
Os12g0555000	-2.00281	-1.34993	-0.649782
Os12g0555200	-2.94704	-1.66683	-0.984079
Os12g0555300	-4.0344	-1.94359	-2.62152
Os12g0555500	-3.91535	-1.70274	-2.04264
Os12g0563600	2.05945	4.57136	1.23846
Os12g0569200	15.695	17.9719	16.4477
Os12g0570300	0	18.4851	14.0271
Os12g0571400	0	20.9976	0
Os12g0571600	20.4718	22.7985	19.5791
Os12g0571700	4.43135	8.14716	3.04917
Os12g0577200	1.82105	4.63211	0.551326
Os12g0578300	13.4947	15.0746	12.2821
Os12g0592900	-1.10816	-0.918238	-1.66263
Os12g0594200	-0.561285	-2.96595	-1.59638
Os12g0599700	15.6148	19.6378	16.9292
Os12g0599800	15.6661	19.8763	0
Os12g0604000	1.40687	-0.214583	1.84373
Os12g0609600	1.30561	5.37216	0.641945
Os12g0610800	1.56681	5.49974	-1.22686
Os12g0617000	16.779	19.2081	16.2364
Os12g0631600	-3.01235	-2.48569	-2.927
Os12g0634400	0	16.9315	14.7345
Os04g0680400	-1.67948	-1.02782	-0.896792
Os11g0125900	2.12979	2.2447	2.58013
Os11g0126400	0	17.3523	0
Os11g0439600	2.26554	2.35623	2.04914
Os11g0440200	2.53245	2.20719	2.10068
Os05g0114000	0.742723	4.13452	0.646214
Os12g0548300	1.48186	1.4281	1.58931
Os07g0624700	-1.29235	-0.517257	-1.82405
Os12g0503000	3.15318	4.65045	2.708
Os02g0625500	0.709265	1.55373	0.0330665
Os04g0399300	-1.36799	-2.16985	-2.08944
Os04g0547900	-3.37596	-2.09873	-3.0353
Os02g0613900	0.625102	2.11112	0.57231
Os01g0723600	-1.52638	-0.680672	-1.52947
Os03g0685300	-0.771143	1.13195	-1.83987
Os02g0829100	0	17.5595	13.8724
Os05g0241100	0.882466	-1.0225	-0.228761
Os01g0170500	2.09638	6.8619	0.546141
Os01g0740500	1.70495	0.118636	0.632611
Os01g0973100	-17.5504	-2.491	-17.5504
Os03g0389100	1.59543	2.44527	1.63831
Os04g0561500	0.603214	-2.24325	-0.511453
Os05g0169800	13.1645	17.7777	13.1536
Os05g0593900	0.242433	2.84956	0.904824
Os06g0217700	2.29152	2.8478	2.42426
Os06g0474500	-13.9865	5.10105	-0.612239
Os11g0134700	18.375	21.6302	17.7263
Os12g0434400	-1.99076	-1.64662	-1.93491
Os03g0802500	-1.22519	-0.933407	-1.53088
Os12g0431100	-3.44124	-1.35336	-1.49834
Os12g0470700	-1.82738	-0.556119	-2.50465
Os01g0140100	1.43601	4.74611	1.67868
Os01g0631900	17.1184	20.073	16.9464
Os01g0844500	0.301758	1.91504	-0.643152
Os02g0473200	-1.11365	-1.56232	-1.8049
Os02g0720600	-0.914838	0.914519	-0.782175
Os02g0720900	1.53096	2.67046	0.723006
Os02g0751100	2.25206	4.1012	1.56836
Os04g0535200	2.05445	3.06588	2.14211
Os05g0590000	0.04049	2.86647	0.749033
Os06g0118700	4.82995	6.15049	4.3467
Os06g0209100	1.90535	2.96094	1.56221
Os06g0304600	1.11129	3.11968	1.40833
Os06g0610800	1.30358	0.651583	1.66115
Os11g0183900	-1.72996	-1.95456	-2.13206
Os12g0583300	-7.39226	-1.99669	-5.4506
Os01g0971400	4.11725	7.55935	3.83148
Os02g0715000	0	18.2495	0
Os03g0429000	-1.83642	-0.791663	-2.26842
Os04g0107700	3.25601	7.45145	3.37275
Os05g0108600	5.63187	11.0815	5.05645
Os08g0556900	-0.773666	2.94665	-0.0385037
Os09g0442300	-1.04605	-1.51586	-0.682246
Os02g0740700	-1.22556	-1.35416	-2.11917
Os06g0239100	-2.32952	-1.6798	-3.39833
Os07g0510100	1.75175	1.74779	1.39099
Os01g0332800	-2.3718	-1.75636	-1.05439
Os02g0114200	1.02376	3.00743	0.8777
Os02g0634700	-1.61091	0.135872	-0.843701
Os03g0392600	0.162507	2.3653	-0.633784
Os03g0730500	3.53868	4.33356	2.98161
Os04g0396800	4.55775	6.15486	4.05522
Os04g0569300	-0.979507	0.485688	-1.63161
Os05g0582600	-0.885691	-1.48278	-2.48651
Os08g0546700	-0.00133162	1.65836	0.576603
Os10g0101200	-0.392985	-1.63861	-0.538247
Os10g0521900	-2.25879	-1.70344	-4.32928
Os11g0461000	0.565846	3.58953	0.24478
Os11g0522900	12.2196	18.041	12.8441
Os01g0795400	-0.925381	-1.06069	-2.38883
Os01g0868900	4.05055	9.38188	1.67815
Os02g0269600	0.900415	-2.23561	1.85168
Os03g0119300	1.5137	2.63616	0.272167
Os03g0761500	0.51631	3.71508	0.473991
Os04g0121100	1.70901	3.06275	2.01767
Os05g0435800	1.94597	2.75968	1.89833
Os09g0441000	1.66827	3.59962	0.952985
Os10g0524600	-0.441939	2.79651	-0.340327
Os08g0230200	1.53198	3.62323	1.03039
Os01g0273100	13.926	19.1168	15.5575
Os06g0506600	-1.60476	-1.57166	-2.28119
Os04g0433100	0	17.1627	13.9623
Os11g0111900	19.0621	21.5532	17.9966
Os12g0111500	14.4399	17.5601	14.4524
Os01g0703300	16.5327	20.1543	15.3229
Os01g0766200	-1.34154	-0.948717	-1.71267
Os01g0785900	14.1551	18.5424	0
Os01g0894600	1.57409	2.00595	1.75422
Os01g0908700	-1.54913	-1.29318	-1.90642
Os01g0917900	5.1055	7.18649	4.1742
Os01g0938600	1.27498	2.39792	0.812551
Os01g0948500	-2.01706	-1.40905	-2.14164
Os01g0972000	-1.19069	-1.07924	-2.2097
Os02g0199800	1.54045	2.47181	1.60505
Os02g0488600	-1.8547	-0.718576	-1.64785
Os02g0692000	1.99791	3.11487	1.66614
Os02g0759400	-3.04371	-1.69113	-4.49636
Os02g0790600	4.48823	6.66981	3.21658
Os03g0149700	2.92377	4.46016	2.32505
Os03g0302200	-1.61365	-1.7875	-2.14029
Os03g0403600	0	19.1808	0
Os03g0788100	15.3672	16.4141	14.4108
Os04g0648800	0.108892	5.60889	-0.240538
Os05g0110000	-1.31896	-0.931399	-1.77901
Os05g0389600	3.29042	5.56541	2.81783
Os05g0439000	1.54425	0.730047	1.89353
Os05g0476700	-0.952693	-0.300783	-2.3555
Os06g0167200	1.79611	2.63719	1.49531
Os06g0192800	-1.13986	-0.854677	-2.50889
Os06g0695900	15.7507	18.7806	17.1425
Os06g0726900	15.8038	0	13.2438
Os07g0584900	-1.94899	-0.517445	-1.49157
Os09g0298500	1.02981	5.00629	1.97852
Os09g0376700	19.9769	21.46	19.5774
Os09g0378700	-1.00056	-0.49581	-3.00128
Os09g0416900	5.45273	8.66292	4.07373
Os09g0468300	-2.31447	-2.03407	-2.80237
Os09g0542600	-0.101293	6.41761	1.51677
Os10g0552400	-0.660545	-1.30862	-1.56979
Os10g0574400	3.4979	4.87225	1.72028
Os11g0116200	2.32526	3.27426	2.29932
Os11g0687100	-0.256541	2.83357	0.863182
Os11g0687200	-1.55424	2.15061	-0.406302
Os01g0369366	1.45398	-1.14067	-14.4437
Os01g0704300	-1.63108	-0.756811	-1.03759
Os01g0806200	1.40311	1.95793	1.19923
Os02g0225900	-2.84331	-2.26899	-2.85366
Os02g0748300	-2.25915	-1.67811	-2.83257
Os03g0321300	0.619205	2.27977	1.8867
Os03g0351400	1.08444	1.58099	0.845856
Os04g0619300	0.625652	1.58512	0.891079
Os06g0655500	1.41939	1.91792	1.74504
Os09g0555300	1.05197	2.38722	0.943
Os10g0396666	-1.03177	-1.696	-1.10373
Os11g0155100	1.95864	2.17179	1.97836
Os02g0101600	0.137916	-15.6635	1.22796
Os06g0113800	-17.0291	-1.83386	-17.0291
Os05g0557200	-2.09702	-1.8082	-1.95971
Os02g0597700	14.3568	17.7157	14.3962
Os02g0781400	4.40164	5.24262	4.26375
Os03g0287800	1.02714	3.70673	0.704298
Os04g0506800	0.254297	-0.625881	-1.35696
Os05g0123100	1.57599	3.3904	1.10637
Os06g0679500	2.64139	4.16407	1.72659
Os07g0694400	2.26132	3.94138	1.96741
Os08g0116900	1.21685	1.93874	0.950892
Os09g0452900	-1.94627	-1.35185	-2.66911
Os12g0151500	0.312543	2.06359	-0.0369287
Os05g0415700	0.447867	6.06094	0.711091
Os01g0191800	0	15.8668	13.4905
Os01g0295700	-1.15428	-1.09564	-1.74268
Os01g0655500	1.67794	-1.15538	1.05978
Os01g0699100	-1.203	-0.263264	-1.97357
Os01g0699400	-2.79153	-1.00121	-2.40622
Os01g0699500	-1.83282	-0.838896	-2.71352
Os01g0699600	-2.10367	-1.21635	-3.6221
Os01g0864700	2.26369	3.10891	1.8718
Os01g0892800	-1.72524	0.00629159	-3.63217
Os02g0126400	-1.85836	-0.576062	-1.87738
Os02g0322400	0.850299	2.47089	-0.167787
Os02g0602100	-1.44032	-2.00757	-1.64838
Os02g0625300	-2.03907	0.616236	-1.45197
Os02g0654300	1.49034	2.29666	1.15822
Os02g0700600	1.491	2.41818	1.38514
Os02g0712700	-1.44707	-1.08684	-1.54706
Os02g0725000	0.786348	2.75819	0.975667
Os02g0787300	-0.895849	-0.55884	-1.59321
Os02g0807000	-1.68637	-2.49234	-2.34481
Os03g0126800	-3.26717	-2.73307	-3.51817
Os03g0207400	-2.29245	-1.92248	-2.80973
Os03g0292100	-1.12274	-1.29437	-2.37202
Os03g0295600	0.402401	2.49375	0.7448
Os03g0301700	2.25616	5.13309	1.00563
Os03g0642300	16.8242	20.0616	0
Os03g0761100	-2.25474	-1.76415	-2.66756
Os04g0163425	-14.1421	3.39762	1.49922
Os04g0514800	1.49577	2.35225	0.779995
Os04g0584600	-1.31369	-0.951887	-1.94002
Os05g0125200	1.88768	3.9507	1.94184
Os05g0332300	1.43152	2.70582	1.78981
Os05g0427100	-2.11306	-1.90412	-1.99144
Os05g0440800	1.61391	2.26629	0.820557
Os05g0466900	0.695787	2.99402	0.644209
Os05g0545400	-1.13417	-0.708808	-2.4942
Os05g0555100	3.13922	5.15891	2.68394
Os06g0526800	2.52404	3.26705	2.13502
Os07g0114000	-2.2331	-1.59186	-2.46238
Os07g0150700	-1.35604	-1.30621	-1.54165
Os07g0176600	2.68962	4.34147	2.08758
Os07g0678300	-1.45474	0.0482027	-1.5596
Os07g0695400	-1.45797	-1.22889	-1.76521
Os09g0325700	-1.82768	-0.665581	-2.47386
Os11g0102200	0.743044	-1.04455	0.346257
Os11g0444900	-1.69208	-0.974817	-1.08304
Os12g0108600	0.953187	6.03176	1.22029
Os12g0614600	0	19.3765	15.2261
Os03g0241600	0.358584	1.95745	0.254754
Os01g0155500	-1.842	-1.2331	-1.77426
Os01g0195200	2.06864	5.2807	0.753243
Os01g0323000	2.5166	4.52953	1.13744
Os01g0601200	5.51639	9.06647	4.00054
Os01g0631700	1.70241	3.57422	1.29767
Os01g0664200	1.59783	2.12253	1.25788
Os01g0738300	3.32509	5.26763	1.81692
Os01g0741200	-0.516878	3.053	0.690259
Os01g0935800	0	17.0866	0
Os02g0136900	-1.48838	3.81624	-2.05266
Os02g0165100	-2.79724	-2.23454	-3.20307
[truncated: 1,334 more rows]
